# Supplementary material for: Colonization factors among enterotoxigenic Escherichia coli isolates from children with moderate-to-severe diarrhea and from matched controls in the Global Enteric Multicenter Study (GEMS)
Source: PLoS Negl Trop Dis. 2019 Jan 4;13(1):e0007037. doi: 10.1371/journal.pntd.0007037 (PMC6343939; doi:10.1371/journal.pntd.0007037)
Supplement: S1 File — (XLSX) [file pntd.0007037.s002.xlsx]

## Sheet: cases_controls_GEMS_Plos_NTD
SITE	Type	LAB_SPECIMEN_ID	CFA1	Cs1	Cs2	Cs3	Cs4	CS5_AMS	Cs6	Cs7	Cs12	Cs14	Cs17	Cs21	Cs13	Cs19	Revised _CS18 primers_Feb2018	Revised_CS20 primers_Feb_2018	U_Chile_toxinSTh_STp_AM_DR	Toxin_3cat	csmA_CS_30	csmF_CS_30	CFA_Dot_blot_Sweden
Gambia	Case	100001	neg	neg	neg	neg	neg	neg	+	neg	neg	neg	neg	neg			0	0	LT only	LT only
Gambia	Case	100007	+	neg	neg	neg	neg		neg	neg	neg	neg	neg	neg			0	0	STh	ST only			neg
Gambia	Case	100009	neg	neg	neg	neg	neg		neg	neg	neg	neg	neg	neg	neg	+	0	0	LT only	LT only
Gambia	Control	100031	neg	neg	neg	neg	neg		neg	neg	neg	neg	neg	neg	neg	neg	0	0	LT only	LT only			neg
Gambia	Case	100045	neg	neg	neg	neg	neg	+	+	neg	neg	neg	neg	neg			0	0	STh	ST only			neg
Gambia	Control	100069	neg	neg	neg	neg	neg		neg	neg	neg	neg	neg	neg	neg	neg	0	0	LT only	LT only			neg
Gambia	Control	100070	neg	neg	neg	neg	neg	neg	+	neg	neg	neg	neg	neg			0	0	LT only	LT only			CFA/I
Gambia	Case	100082	neg	neg	neg	neg	neg		neg	neg	neg	neg	neg	neg	neg	Not analyzed	0	0	STh	ST only			neg
Gambia	Case	100137	neg	neg	neg	neg	neg	+	+	neg	neg	neg	neg	neg			0	0	LT only	LT only			neg
Gambia	Case	100145	neg	neg	neg	neg	neg		neg	neg	neg	neg	neg	neg	+	neg	0	0	LT only	LT only			neg
Gambia	Case	100149	neg	neg	neg	+	neg		neg	neg	neg	neg	neg	neg			0	0	LT-STh	LT-ST			neg
Gambia	Control	100165	neg	neg	neg	neg	neg		neg	neg	neg	neg	neg	neg	neg	neg	0	0	LT-STp	LT-ST	+w	+w	neg
Gambia	Case	100169	neg	neg	neg	+	neg		neg	neg	neg	neg	neg	+			0	0	LT-STh	LT-ST			neg
Gambia	Control	100171	+	neg	neg	neg	neg		neg	neg	neg	neg	neg	+			0	0	STh	ST only			neg
Gambia	Case	100196	neg	+	neg	+	neg		neg	neg	neg	neg	neg	+			0	0	LT-STh	LT-ST
Gambia	Case	100197	neg	neg	neg	neg	neg		neg	neg	neg	neg	neg	neg	neg	Not analyzed	0	0	STh	ST only			neg
Gambia	Case	100211	neg	neg	neg	neg	neg	+	+	neg	neg	neg	neg	neg			0	0	STh	ST only			neg
Gambia	Control	100214	neg	neg	neg	neg	neg		neg	neg	neg	neg	neg	neg	+	neg	0	0	STh	ST only			neg
Gambia	Control	100225	neg	neg	neg	neg	neg		neg	neg	neg	neg	neg	neg	neg	neg	0	0	LT only	LT only
Gambia	Control	100227	neg	neg	neg	neg	neg		neg	neg	+	neg	neg	neg			0	0	LT-STp	LT-ST	neg	neg	CS12
Gambia	Control	100253	neg	neg	neg	neg	neg	neg	+	neg	neg	neg	neg	neg			0	0	LT only	LT only			CS17
Gambia	Control	100262	neg	neg	neg	neg	neg		neg	neg	neg	neg	neg	neg	neg	+	0	0	LT only	LT only			neg
Gambia	Case	100286	neg	neg	neg	neg	neg	+	+	neg	neg	neg	neg	neg			0	0	STp	ST only			CS12
Gambia	Case	100324	neg	neg	neg	neg	neg	+	+	neg	neg	neg	neg	neg			0	0	STh	ST only			CS12
Gambia	Case	100345	neg	neg	neg	neg	neg	+	+	neg	neg	neg	neg	neg			0	0	STh	ST only			neg
Gambia	Case	100375	neg	neg	neg	neg	neg	neg	+	neg	neg	neg	neg	neg			0	0	LT-STp	LT-ST			neg
Gambia	Case	100386	+	neg	neg	neg	neg		neg	neg	neg	neg	neg	+			0	0	STh	ST only
Gambia	Case	100398	neg	neg	+	+	neg		neg	neg	neg	neg	neg	neg			0	0	LT-STh	LT-ST
Gambia	Case	100421	neg	neg	neg	neg	neg	+	+	neg	neg	neg	neg	neg			0	0	STh	ST only
Gambia	Case	100451	neg	neg	neg	neg	neg		neg	neg	neg	neg	neg	neg	neg	Not analyzed	0	0	STh	ST only			neg
Gambia	Case	100453	neg	neg	neg	neg	neg		neg	neg	neg	neg	neg	neg	neg	neg	0	0	LT-STp	LT-ST	neg	neg	neg
Gambia	Case	100477	neg	neg	neg	neg	neg	+	+	neg	neg	neg	neg	neg			0	0	STh	ST only			neg
Gambia	Case	100478	neg	neg	neg	+	neg		neg	neg	neg	neg	neg	+			0	0	LT-STh	LT-ST			neg
Gambia	Case	100483	neg	neg	+	+	neg		neg	neg	neg	neg	neg	neg			1	0	LT-STh	LT-ST			neg
Gambia	Case	100485	+	neg	neg	neg	neg		neg	neg	neg	neg	neg	+			1	0	STh	ST only			neg
Gambia	Case	100493	neg	neg	+	+	neg		neg	neg	neg	neg	neg	neg			1	0	LT only	LT only			neg
Gambia	Control	100497	neg	neg	neg	neg	neg		neg	neg	neg	neg	neg	neg	neg	neg	0	1	LT only	LT only			neg
Gambia	Case	100503	neg	neg	neg	neg	neg	+	+	neg	neg	neg	neg	neg			0	1	LT-STh	LT-ST
Gambia	Control	100506	neg	neg	neg	neg	neg	+	+	neg	neg	neg	neg	neg			0	1	LT-STh	LT-ST			neg
Gambia	Control	100511	neg	neg	neg	neg	neg	+	+	neg	neg	neg	neg	neg			0	1	STh	ST only			neg
Gambia	Case	100516	+	neg	neg	neg	neg		neg	neg	neg	neg	neg	neg			0	1	STh	ST only			neg
Gambia	Case	100517	+	neg	neg	neg	neg		neg	neg	neg	neg	neg	neg			0	1	STh	ST only
Gambia	Case	100526	neg	neg	neg	neg	neg	neg	+	neg	neg	neg	neg	neg			0	1	LT only	LT only
Gambia	Case	100529	neg	neg	neg	+	neg		neg	neg	neg	neg	neg	neg			0	0	LT-STh	LT-ST
Gambia	Case	100532	+	neg	neg	neg	neg		neg	neg	neg	neg	neg	+			0	0	STh	ST only			neg
Gambia	Control	100535	+	neg	neg	neg	neg		neg	neg	neg	neg	neg	+			0	0	STh	ST only
Gambia	Control	100546	neg	neg	neg	neg	neg		neg	neg	neg	neg	neg	neg	neg	neg	0	0	STh	ST only
Gambia	Case	100548	neg	neg	neg	neg	neg		neg	neg	neg	neg	+	neg			0	0	LT only	LT only			neg
Gambia	Case	100556	neg	neg	neg	neg	neg	+	+	neg	neg	neg	neg	neg			0	0	STh	ST only			CS3
Gambia	Case	100563	neg	neg	neg	neg	neg	+	+	neg	neg	neg	neg	neg			0	0	STh	ST only			neg
Gambia	Control	100568	+	neg	neg	neg	neg		neg	neg	neg	neg	neg	neg			0	0	STh	ST only			neg
Gambia	Case	100572	neg	+	neg	neg	neg		neg	neg	neg	neg	neg	neg			0	0	STh	ST only			CS7? Flagnar
Gambia	Case	100575	+	neg	neg	neg	neg		neg	neg	neg	neg	neg	+			0	0	STh	ST only			neg
Gambia	Case	100576	neg	neg	neg	neg	neg		neg	neg	neg	+	neg	neg			0	0	STh	ST only			neg
Gambia	Control	100597	neg	neg	neg	neg	neg	+	+	neg	neg	neg	neg	neg			0	0	STh	ST only			neg
Gambia	Control	100606	+	neg	neg	neg	neg		neg	neg	neg	neg	neg	neg			0	0	STh	ST only			neg
Gambia	Control	100614	neg	neg	neg	neg	neg	+	+	neg	neg	neg	neg	+			0	0	STh	ST only			neg
Gambia	Control	100616	neg	neg	neg	neg	neg		neg	neg	+	neg	neg	neg			0	0	LT-STp	LT-ST	neg	neg	CS3
Gambia	Case	100620	neg	neg	neg	neg	neg		neg	neg	neg	neg	neg	neg	neg	neg	0	0	LT-STp	LT-ST	neg	neg	neg
Gambia	Control	100630	+	neg	neg	neg	neg		neg	neg	neg	neg	neg	+			0	0	STh	ST only			neg
Gambia	Case	100637	neg	neg	neg	neg	neg		neg	neg	neg	neg	+	+			0	0	LT only	LT only			neg
Gambia	Case	100639	+	neg	neg	neg	neg		neg	neg	neg	neg	neg	+			0	0	STh	ST only			neg
Gambia	Control	100654	neg	neg	neg	neg	neg		neg	neg	neg	neg	neg	neg	neg	neg	0	0	LT only	LT only			CS1+CS3
Gambia	Case	100662	neg	neg	neg	neg	neg		neg	neg	neg	neg	neg	+			0	0	LT-STh	LT-ST	neg	neg	neg
Gambia	Control	100663	neg	neg	neg	neg	neg		neg	neg	neg	neg	neg	neg	neg	neg	0	0	LT only	LT only			neg
Gambia	Case	100664	neg	neg	neg	neg	neg		neg	neg	neg	neg	neg	neg	neg	Not analyzed	0	0	LT only	LT only			neg
Gambia	Control	100675	neg	neg	neg	neg	neg		neg	neg	neg	neg	neg	neg	neg	neg	0	0	LT only	LT only
Gambia	Case	100687	neg	neg	neg	neg	neg	+	+	neg	neg	neg	neg	neg			0	0	LT-STh	LT-ST			neg
Gambia	Control	100691	neg	neg	+	+	neg		neg	neg	neg	neg	neg	neg			0	0	LT-STh	LT-ST			neg
Gambia	Case	100693	neg	neg	neg	neg	neg	+	+	neg	neg	neg	neg	neg			0	0	STh	ST only			neg
Gambia	Case	100697	neg	neg	neg	neg	neg	+	+	neg	neg	neg	neg	neg			0	0	STh	ST only			neg
Gambia	Control	100700	neg	neg	neg	neg	neg	neg	+	neg	neg	neg	neg	neg			0	0	LT only	LT only			neg
Gambia	Case	100714	neg	neg	neg	neg	neg		neg	neg	neg	neg	neg	neg	neg	Not analyzed	0	0	LT-STp	LT-ST	neg	neg	neg
Gambia	Case	100724	neg	neg	neg	neg	neg	+	+	neg	neg	neg	neg	neg			0	0	STh	ST only			neg
Gambia	Control	100777	neg	neg	neg	neg	neg	neg	+	neg	neg	neg	neg	neg			0	0	LT only	LT only			neg
Gambia	Case	100786	neg	neg	neg	neg	neg		neg	neg	neg	neg	neg	neg	neg	neg	0	0	LT only	LT only			neg
Gambia	Control	100792	neg	neg	neg	neg	neg		neg	neg	neg	neg	neg	neg	neg	+	0	0	LT only	LT only			neg
Gambia	Control	100793	neg	neg	neg	neg	neg		neg	neg	neg	neg	neg	neg	neg	neg	0	0	LT only	LT only
Gambia	Control	100795	neg	neg	neg	neg	neg		neg	neg	neg	neg	neg	neg	neg	neg	0	0	LT only	LT only			neg
Gambia	Control	100798	neg	neg	neg	neg	neg		neg	neg	+	neg	neg	neg			0	0	LT-STp	LT-ST	neg	neg	neg
Gambia	Control	100802	neg	neg	+	+	neg		neg	neg	neg	neg	neg	neg			0	0	LT-STh	LT-ST			neg
Gambia	Control	100803	neg	neg	+	+	neg		neg	neg	neg	neg	neg	+			0	0	LT-STh	LT-ST			neg
Gambia	Control	100806	neg	neg	neg	neg	neg	neg	+	neg	neg	neg	neg	neg			0	0	LT only	LT only			neg
Gambia	Case	100829	neg	neg	neg	+	neg		neg	neg	neg	neg	neg	neg			0	0	LT-STh	LT-ST			neg
Gambia	Control	100840	neg	neg	neg	neg	neg		neg	neg	neg	neg	neg	neg	neg	neg	0	0	LT-STp	LT-ST	neg	neg	neg
Gambia	Case	100841	neg	neg	neg	neg	neg		neg	neg	neg	+	neg	neg			0	0	STh	ST only			neg
Gambia	Case	100885	neg	neg	neg	neg	neg		neg	neg	neg	neg	neg	neg	neg	Not analyzed	0	0	LT-STp	LT-ST	neg	neg	neg
Gambia	Case	102015	neg	neg	neg	neg	neg	+	+	neg	neg	neg	neg	+			0	0	LT only	LT only			neg
Gambia	Control	102088	neg	neg	neg	neg	neg		neg	neg	neg	neg	neg	neg	+	neg	0	0	LT only	LT only			neg
Gambia	Control	102110	neg	neg	neg	neg	neg		neg	neg	neg	neg	neg	neg	neg	neg	0	0	LT-STp	LT-ST	neg	neg	neg
Gambia	Control	102112	neg	neg	neg	neg	neg		neg	neg	neg	neg	neg	neg	+	neg	0	0	LT only	LT only			neg
Gambia	Control	102140	neg	neg	neg	neg	neg		neg	neg	neg	neg	neg	neg	neg	neg	0	0	LT only	LT only			CS17
Gambia	Case	102148	neg	neg	neg	neg	neg		neg	neg	neg	neg	neg	neg	+	neg	0	0	LT only	LT only			neg
Gambia	Control	102152	neg	neg	neg	neg	neg		neg	neg	neg	neg	neg	neg	neg	neg	0	0	LT only	LT only			neg
Gambia	Case	102158	neg	neg	neg	neg	neg		neg	neg	neg	neg	neg	neg	Not found	Not found	0	0	LT only	LT only			neg
Gambia	Control	102170	neg	neg	+	neg	neg		neg	neg	neg	neg	neg	+			0	0	LT-STh	LT-ST	neg	neg	neg
Gambia	Case	102184	neg	neg	neg	neg	neg		neg	neg	neg	+	neg	neg			0	0	STh	ST only			CS5+CS6
Gambia	Case	102185	neg	neg	neg	neg	neg		neg	neg	neg	neg	neg	neg	Not found	Not found	0	0	LT only	LT only			neg
Gambia	Case	102221	neg	neg	neg	neg	neg	+	+	neg	neg	neg	neg	neg			0	0	STh	ST only			neg
Gambia	Control	102224	neg	neg	+	+	neg		neg	neg	neg	neg	neg	+			0	0	LT-STh	LT-ST			neg
Gambia	Case	102235	neg	neg	neg	neg	neg		neg	neg	neg	neg	neg	neg	Not found	Not found	0	0	LT only	LT only			neg
Gambia	Case	102249	neg	neg	neg	neg	neg		neg	neg	neg	neg	neg	neg	neg	neg	0	0	LT-STp	LT-ST	neg	neg	neg
Gambia	Control	102255	neg	neg	neg	neg	neg		neg	neg	neg	neg	neg	neg	neg	neg	0	0	LT-STp	LT-ST	neg	neg	neg
Gambia	Case	102310	neg	neg	neg	neg	neg		neg	neg	neg	neg	neg	neg	neg	neg	0	0	LT only	LT only			neg
Gambia	Control	102326	neg	neg	neg	neg	neg		neg	neg	neg	+	neg	neg			0	0	STh	ST only			neg
Gambia	Case	102348	neg	+	neg	neg	neg		neg	neg	neg	neg	neg	neg			0	0	STh	ST only
Gambia	Case	102367	neg	neg	neg	neg	neg		neg	neg	neg	neg	neg	neg	neg	neg	0	0	LT only	LT only
Gambia	Control	102376	neg	neg	neg	neg	neg		neg	neg	neg	neg	neg	neg	+	neg	0	0	LT only	LT only
Gambia	Control	102383	neg	neg	+	+	neg		neg	neg	neg	neg	neg	+			0	0	LT-STh	LT-ST			neg
Gambia	Case	102396	neg	neg	+	+	neg		neg	neg	neg	neg	neg	neg			0	0	LT-STh	LT-ST			neg
Gambia	Control	102399	neg	neg	neg	neg	neg		neg	neg	neg	neg	neg	neg	neg	neg	0	0	LT-STp	LT-ST	neg	neg	neg
Gambia	Case	102413	neg	neg	neg	neg	neg		neg	neg	neg	neg	neg	neg	neg	neg	0	0	LT only	LT only			neg
Gambia	Control	102422	neg	neg	neg	neg	neg		neg	neg	neg	neg	neg	neg	neg	neg	0	0	LT only	LT only			neg
Gambia	Case	102430	neg	neg	neg	neg	neg		neg	neg	neg	neg	neg	neg	neg	neg	0	0	LT only	LT only			neg
Gambia	Control	102441	neg	neg	neg	neg	neg		neg	neg	neg	neg	neg	neg	neg	neg	0	0	LT only	LT only			neg
Gambia	Case	102460	neg	neg	+	+	neg		neg	neg	neg	neg	neg	+			1	0	LT-STh	LT-ST			neg
Gambia	Case	102470	neg	neg	neg	neg	neg		neg	neg	neg	+	neg	neg			0	1	STh	ST only
Gambia	Case	102498	neg	neg	neg	neg	neg		neg	neg	neg	+	neg	neg			0	1	STh	ST only
Gambia	Case	102499	neg	neg	+	+	neg		neg	neg	neg	neg	neg	+			0	1	LT-STh	LT-ST
Gambia	Control	102509	neg	neg	neg	neg	neg		neg	neg	neg	neg	neg	neg	neg	neg	0	1	LT only	LT only
Gambia	Control	102520	neg	neg	neg	neg	neg		neg	neg	neg	+	neg	neg			0	1	STh	ST only			neg
Gambia	Control	102559	neg	neg	neg	neg	neg		neg	neg	neg	+	neg	neg			0	1	STh	ST only			neg
Gambia	Control	102577	neg	neg	+	+	neg		neg	neg	neg	neg	neg	+			0	1	LT-STh	LT-ST			neg
Gambia	Control	102578	neg	neg	neg	neg	neg		neg	neg	neg	neg	neg	neg	neg	neg	0	1	LT-STp	LT-ST	+	+	neg
Gambia	Case	102580	neg	neg	neg	neg	neg		neg	neg	neg	neg	neg	neg	Not found	Not found	0	1	LT-STp	LT-ST	+	+	neg
Gambia	Control	102584	neg	neg	neg	neg	neg		neg	neg	neg	neg	neg	neg	neg	neg	0	1	LT only	LT only			neg
Gambia	Control	102589	neg	neg	neg	neg	neg		neg	+	neg	neg	neg	neg			0	1	LT only	LT only			neg
Gambia	Control	102593	neg	neg	+	+	neg		neg	neg	neg	neg	neg	neg			0	1	LT-STh	LT-ST
Gambia	Control	102596	neg	neg	neg	neg	neg		neg	+	neg	neg	neg	neg			0	1	LT only	LT only			neg
Gambia	Case	102605	neg	neg	neg	+	neg		neg	neg	neg	neg	neg	+			0	1	LT-STh	LT-ST
Gambia	Case	102616	neg	neg	+	+	neg		neg	neg	neg	neg	neg	neg			0	1	LT-STh	LT-ST			neg
Gambia	Case	102624	neg	neg	neg	neg	neg	neg	+	neg	neg	neg	neg	neg			0	1	LT-STh	LT-ST			neg
Gambia	Case	102625	+	neg	neg	neg	neg		neg	neg	neg	neg	neg	neg			0	1	STh	ST only			neg
Gambia	Control	102626	neg	neg	neg	neg	neg		neg	neg	neg	neg	neg	neg	neg	neg	0	1	LT only	LT only			neg
Gambia	Control	102629	neg	+	neg	neg	neg		neg	neg	neg	neg	neg	neg			0	1	LT-STh	LT-ST	neg	neg	neg
Gambia	Case	102630	neg	neg	neg	neg	neg		neg	+	neg	neg	neg	neg			0	1	LT only	LT only			neg
Gambia	Control	102642	neg	neg	neg	neg	neg		neg	+	neg	neg	neg	neg			0	1	LT only	LT only			neg
Gambia	Case	102651	neg	neg	neg	neg	neg		neg	neg	neg	neg	neg	neg	neg	neg	0	1	LT only	LT only			neg
Gambia	Case	102652	neg	neg	neg	neg	neg	neg	+	neg	neg	neg	neg	neg			0	1	LT-STh	LT-ST
Gambia	Case	102658	+	neg	neg	neg	neg		neg	neg	neg	neg	neg	+			0	1	STh	ST only			neg
Gambia	Control	102659	neg	neg	neg	+	neg		neg	neg	neg	neg	neg	+			0	1	LT-STh	LT-ST			neg
Gambia	Case	102660	+	neg	neg	neg	neg		neg	neg	neg	neg	neg	+			0	1	STh	ST only			neg
Gambia	Case	102669	neg	neg	neg	neg	neg		neg	neg	neg	+	neg	neg			0	1	STh	ST only			neg
Gambia	Control	102671	neg	neg	neg	neg	neg		neg	neg	neg	+	neg	neg			0	1	STh	ST only			neg
Gambia	Control	102683	+	neg	neg	neg	neg		neg	neg	neg	+	neg	+			0	1	STh	ST only			neg
Gambia	Case	102684	neg	neg	neg	neg	neg	+	+	neg	neg	neg	neg	neg			0	1	LT-STh	LT-ST			neg
Gambia	Control	102685	+	neg	neg	neg	neg		neg	neg	neg	neg	neg	neg			0	1	STh	ST only			neg
Gambia	Control	102686	+	neg	neg	neg	neg		neg	neg	neg	neg	neg	neg			0	1	STh	ST only			neg
Gambia	Case	102689	+	neg	neg	neg	neg		neg	neg	neg	neg	neg	neg			0	1	STh	ST only			neg
Gambia	Control	102695	neg	neg	neg	neg	neg		neg	+	neg	neg	neg	neg			0	1	LT only	LT only			neg
Gambia	Case	102700	neg	neg	neg	neg	neg		neg	neg	neg	neg	neg	neg	neg	neg	0	1	LT only	LT only			neg
Gambia	Case	102704	+	neg	neg	neg	neg		neg	neg	neg	neg	neg	+			0	1	STh	ST only			neg
Gambia	Case	102706	+	neg	neg	neg	neg		neg	neg	neg	neg	neg	neg			0	1	STh	ST only			neg
Gambia	Control	102709	neg	neg	+	+	neg		neg	neg	neg	neg	neg	+			0	1	LT-STh	LT-ST			neg
Gambia	Case	102712	neg	neg	neg	neg	neg		neg	neg	neg	neg	neg	neg	neg	neg	0	1	LT only	LT only
Gambia	Control	102735	neg	neg	neg	neg	neg		neg	neg	neg	neg	neg	neg	neg	neg	0	1	LT only	LT only			neg
Gambia	Case	102741	neg	neg	neg	neg	neg		neg	neg	neg	+	neg	neg					STh	ST only			CS12
Gambia	Case	102745	+	neg	neg	neg	neg		neg	neg	neg	neg	neg	+					STh	ST only
Gambia	Control	102771	neg	neg	neg	neg	neg		neg	neg	neg	neg	neg	neg	neg	neg			LT only	LT only
Gambia	Control	102796	neg	neg	neg	neg	neg		neg	neg	neg	neg	neg	neg	neg	neg			LT only	LT only
Gambia	Control	102801	neg	neg	neg	+	neg		neg	neg	neg	neg	neg	+					LT-STh	LT-ST
Gambia	Control	102813	neg	neg	neg	neg	neg		neg	neg	+	neg	neg	neg					LT-STp	LT-ST	neg	neg	CS2
Gambia	Control	102814	neg	neg	neg	neg	neg		neg	neg	+	neg	neg	neg					LT-STp	LT-ST	neg	neg	(CS12)
Gambia	Case	102818	neg	neg	neg	neg	neg		neg	neg	neg	neg	neg	neg	neg	neg			LT only	LT only			CS12
Gambia	Case	102872	neg	neg	neg	neg	neg	neg	+	neg	neg	neg	neg	neg					LT only	LT only			CS12
Gambia	Case	102876	neg	neg	neg	neg	neg	neg	+	neg	neg	neg	neg	+					LT only	LT only			CS12
Gambia	Case	102878	neg	neg	neg	neg	neg		neg	neg	neg	neg	neg	neg	neg	Not analyzed			LT only	LT only			CS12
Gambia	Control	102889	neg	neg	neg	neg	neg		neg	neg	neg	neg	neg	neg	neg	neg			LT only	LT only			CS2+CS3
Gambia	Control	102892	neg	neg	neg	neg	neg		neg	neg	+	neg	neg	neg					LT-STp	LT-ST	neg	neg
Gambia	Case	102896	neg	neg	neg	neg	neg		neg	neg	neg	neg	+	neg					LT only	LT only			CS12
Gambia	Control	102915	neg	neg	neg	neg	neg	neg	+	neg	+	neg	neg	neg					LT-STp	LT-ST			CS2+CS3
Gambia	Control	102917	neg	neg	neg	neg	neg		neg	neg	neg	neg	neg	neg	neg	neg			LT only	LT only			CS12
Gambia	Case	102924	neg	neg	neg	neg	neg	neg	+	neg	neg	neg	neg	neg					LT only	LT only			CS2+CS3
Gambia	Case	102928	neg	neg	neg	neg	neg		neg	neg	neg	neg	neg	neg	neg	Not analyzed			LT-STp	LT-ST	neg	neg	CS12
Gambia	Control	102942	neg	neg	neg	neg	neg	neg	+	neg	neg	neg	neg	neg					LT only	LT only			CS2+CS3
Gambia	Control	102943	neg	neg	neg	neg	neg		neg	neg	neg	neg	neg	neg	neg	neg			LT only	LT only			CS12
Gambia	Control	102947	neg	neg	neg	neg	neg	+w	+	neg	neg	neg	neg	neg					LT only	LT only			CS2+CS3
Gambia	Control	102956	neg	neg	neg	neg	neg	+	+	neg	neg	neg	neg	neg					LT only	LT only			CS12
Gambia	Control	102964	neg	neg	neg	neg	neg	neg	+	neg	neg	neg	neg	neg					LT only	LT only			neg
Gambia	Case	102970	neg	neg	neg	neg	neg		neg	neg	neg	+	neg	neg					STh	ST only			CS12
Gambia	Control	102971	neg	neg	neg	neg	neg		neg	neg	neg	neg	neg	neg	neg	neg			LT-STp	LT-ST	neg	neg	neg
Gambia	Control	102972	neg	neg	neg	neg	neg	+	+	neg	neg	neg	neg	neg					LT-STp	LT-ST			CS14
Gambia	Control	102986	neg	neg	neg	neg	neg		neg	neg	neg	neg	neg	neg	neg	neg			LT only	LT only			CS12
Gambia	Control	103030	neg	neg	neg	neg	neg		neg	+	neg	neg	neg	neg					LT-STp	LT-ST	neg	neg	neg
Gambia	Control	103033	neg	neg	neg	neg	neg		neg	neg	neg	neg	neg	neg	neg	neg			LT-STp	LT-ST	neg	neg	CS12
Gambia	Control	103049	neg	neg	neg	neg	neg		neg	neg	neg	neg	neg	neg	neg	neg			LT only	LT only
Gambia	Control	103057	neg	neg	neg	neg	neg		neg	neg	neg	neg	neg	neg	neg	neg			LT only	LT only			neg
Gambia	Case	103061	neg	neg	neg	neg	neg		neg	neg	neg	neg	neg	neg	neg	neg			LT only	LT only			CS12
Gambia	Control	103081	neg	neg	neg	neg	neg		neg	neg	neg	neg	neg	neg	neg	neg			LT only	LT only			CS12
Gambia	Control	103083	neg	neg	neg	neg	neg		neg	neg	neg	neg	neg	neg	neg	neg			LT only	LT only			CS12
Gambia	Control	103087	neg	neg	neg	neg	neg		neg	neg	neg	neg	neg	neg	neg	neg			LT only	LT only			neg
Gambia	Control	103090	neg	neg	neg	neg	neg	neg	+	neg	neg	neg	neg	neg					LT only	LT only			neg
Gambia	Control	103098	neg	neg	neg	neg	neg	neg	+	neg	neg	neg	neg	neg					LT only	LT only			CS12
Gambia	Case	103109	neg	neg	neg	neg	neg	neg	+	neg	+	neg	neg	neg					LT-STp	LT-ST
Gambia	Case	103110	neg	neg	+	+	neg		neg	neg	neg	neg	neg	+					LT-STh	LT-ST			CS12
Gambia	Case	103138	neg	neg	neg	neg	neg		neg	neg	neg	neg	neg	neg	neg	neg			LT-STp	LT-ST	neg	neg	CS6
Gambia	Control	103142	neg	neg	neg	neg	neg		neg	neg	neg	neg	neg	neg	neg	neg			LT only	LT only			CS12
Gambia	Control	103143	neg	neg	neg	neg	neg		neg	neg	neg	neg	neg	neg	neg	neg			STh	ST only			(CS12)
Gambia	Case	103163	neg	neg	neg	neg	neg		neg	neg	neg	+	neg	neg					LT only	LT only			CFA/I
Gambia	Case	103199	neg	neg	neg	neg	neg		neg	neg	neg	neg	neg	neg	neg	Not analyzed			LT-STp	LT-ST	neg	neg
Gambia	Control	103206	neg	neg	neg	neg	neg	neg	+	neg	neg	neg	neg	neg					LT only	LT only			CS14
Gambia	Control	103219	neg	neg	neg	neg	neg	+	+	neg	neg	neg	neg	neg					LT only	LT only			CS12
Gambia	Control	103248	neg	neg	neg	neg	neg		neg	neg	neg	neg	neg	neg	neg	neg			LT only	LT only			CS14
Gambia	Control	103283	neg	neg	neg	neg	neg		neg	neg	neg	neg	neg	neg	neg	neg			LT only	LT only			neg
Gambia	Case	103289	neg	neg	neg	neg	neg		neg	neg	neg	neg	neg	neg	neg	neg			LT-STp	LT-ST	+	+	neg
Gambia	Case	103290	neg	neg	neg	neg	neg		neg	neg	neg	neg	neg	neg	neg	neg			LT only	LT only			CS12
Gambia	Control	103296	neg	neg	neg	neg	neg		neg	neg	+	neg	neg	neg					LT-STp	LT-ST	neg	neg	(CS12)?
Gambia	Control	103299	neg	neg	neg	neg	neg		neg	neg	neg	neg	neg	neg	neg	neg			LT only	LT only			CS12
Gambia	Control	103308	neg	neg	neg	neg	neg		neg	neg	neg	neg	neg	neg	neg	neg			LT only	LT only			neg
Gambia	Case	103315	neg	neg	neg	neg	neg		neg	neg	neg	neg	neg	neg	neg	neg			LT only	LT only			CS12
Gambia	Control	103324	neg	neg	+	neg	neg		neg	neg	neg	neg	neg	neg					LT-STh	LT-ST	neg	neg	(CS12)?
Gambia	Control	103365	neg	neg	neg	neg	neg	neg	+	neg	neg	neg	neg	neg					LT only	LT only			neg
Gambia	Control	103388	neg	neg	neg	neg	neg		neg	neg	neg	neg	neg	neg	neg	neg			LT-STp	LT-ST	neg	neg
Gambia	Case	103392	neg	neg	neg	neg	neg	+	+	neg	neg	neg	neg	neg					LT-STh	LT-ST
Gambia	Case	103393	+	neg	neg	neg	neg		neg	neg	neg	neg	neg	neg					STh	ST only
Gambia	Control	103397	neg	neg	neg	neg	neg		neg	neg	neg	+	neg	neg					STh	ST only
Gambia	Case	103401	neg	neg	neg	neg	neg	+	+	neg	neg	neg	neg	neg					LT-STh	LT-ST
Gambia	Control	103403	neg	neg	neg	neg	neg	+	+	neg	neg	neg	neg	neg					LT-STh	LT-ST
Gambia	Control	103405	neg	neg	neg	neg	neg	+	+	neg	neg	neg	neg	neg					LT-STh	LT-ST			CS12
Gambia	Case	103409	neg	neg	neg	neg	neg		neg	neg	neg	neg	neg	neg	neg	neg			LT only	LT only			neg
Gambia	Case	103416	neg	neg	neg	neg	neg		neg	neg	neg	neg	neg	neg	neg	neg			LT only	LT only			neg
Gambia	Control	103423	neg	neg	neg	neg	neg		neg	neg	neg	neg	neg	neg	+	neg	0	0	LT-STp	LT-ST			neg
Gambia	Case	103430	neg	neg	neg	neg	neg	+	+	neg	neg	neg	neg	neg			0	0	LT-STh	LT-ST			neg
Gambia	Control	103472	neg	neg	neg	neg	neg	neg	+	neg	neg	+	neg	+			0	0	STh	ST only			neg
Gambia	Case	103475	neg	neg	neg	neg	neg	+	+	neg	neg	neg	neg	+			0	0	LT-STh	LT-ST
Gambia	Case	103479	neg	neg	neg	neg	neg	+	+	neg	neg	neg	neg	+			0	0	LT-STh	LT-ST			neg
Gambia	Case	103480	neg	neg	neg	neg	neg	+	+	neg	neg	neg	neg	+			0	0	LT-STh	LT-ST			neg
Gambia	Control	103485	neg	neg	neg	neg	neg	neg	+	neg	neg	neg	neg	+			0	0	STh	ST only			neg
Gambia	Case	103503	neg	neg	neg	neg	neg	neg	+	neg	neg	neg	neg	neg			0	0	STh	ST only			neg
Gambia	Case	103504	neg	neg	neg	neg	neg	+	+	neg	neg	neg	neg	neg			0	0	LT-STh	LT-ST
Gambia	Control	103507	neg	neg	neg	neg	neg	neg	+	neg	neg	neg	neg	neg			0	0	STh	ST only
Gambia	Control	103519	neg	neg	neg	neg	neg	+	+	neg	neg	neg	neg	+			0	0	LT-STh	LT-ST
Gambia	Control	103520	neg	neg	neg	neg	neg	neg	+	neg	neg	neg	neg	+			0	0	LT-STh	LT-ST
Gambia	Control	103533	neg	neg	neg	neg	neg	+	+	neg	neg	neg	neg	+			0	0	STh	ST only
Gambia	Control	103539	neg	neg	neg	neg	neg	+	+	neg	neg	neg	neg	neg			0	0	LT-STh	LT-ST
Gambia	Control	103540	neg	neg	neg	neg	neg	+	+	neg	neg	neg	neg	+			0	0	STh	ST only
Gambia	Control	103558	neg	neg	neg	neg	neg	neg	+	neg	neg	neg	neg	+			0	0	STh	ST only
Gambia	Control	103572	neg	neg	neg	neg	neg	neg	+	neg	neg	neg	neg	+			0	0	STh	ST only
Gambia	Case	103589	neg	neg	neg	neg	neg	neg	+	neg	neg	neg	neg	+			0	0	STh	ST only
Gambia	Case	103591	neg	neg	neg	neg	neg	+	+	neg	neg	neg	neg	+			0	0	STh	ST only
Gambia	Control	103596	neg	neg	neg	neg	neg	neg	+	neg	neg	neg	neg	neg			0	0	STh	ST only
Gambia	Control	103597	neg	neg	neg	neg	neg	neg	+	neg	neg	neg	neg	neg			0	0	STh	ST only
Gambia	Control	103607	neg	neg	neg	neg	neg	neg	+	neg	neg	neg	neg	+			0	0	STh	ST only			neg
Gambia	Case	103613	neg	neg	neg	neg	neg	+	+	neg	neg	+	neg	+			0	0	STh	ST only			neg
Gambia	Control	103630	neg	neg	neg	neg	neg	neg	+	neg	neg	neg	neg	+			0	0	STh	ST only			neg
Gambia	Control	103633	neg	neg	neg	neg	neg	neg	+	neg	neg	neg	neg	+			0	0	STh	ST only			neg
Gambia	Control	103634	neg	neg	neg	neg	neg	neg	+	neg	neg	neg	neg	neg			0	0	STh	ST only			neg
Gambia	Control	103640	neg	neg	neg	neg	neg	neg	+	neg	neg	neg	neg	neg			0	0	LT only	LT only			neg
Gambia	Control	103659	neg	neg	neg	neg	neg	+	+	neg	neg	neg	neg	+			0	0	LT only	LT only			neg
Gambia	Control	103676	neg	neg	neg	neg	neg	neg	+	neg	neg	neg	neg	neg			0	0	STh	ST only			neg
Mali	Case	200006	neg	neg	neg	neg	neg	neg	+	neg	neg	neg	neg	+			0	0	LT only	LT only
Mali	Case	200023	neg	neg	neg	neg	neg		neg	neg	neg	+	neg	neg			0	0	STh	ST only			neg
Mali	Control	200034	neg	neg	neg	neg	neg		neg	neg	neg	+	neg	neg			0	0	STh	ST only			neg
Mali	Case	200042	neg	neg	neg	neg	neg		neg	neg	neg	neg	neg	neg	neg	neg	0	0	STh	ST only			neg
Mali	Case	200065	neg	neg	neg	neg	neg	+	+	neg	neg	neg	neg	neg			0	0	STh	ST only			neg
Mali	Case	200068	neg	neg	neg	neg	neg		neg	neg	neg	neg	neg	neg	neg	neg	0	0	STp	ST only			neg
Mali	Case	200141	Negative	neg	neg	neg	neg		neg	+	neg	neg	+	neg			0	0	LT only	LT only			neg
Mali	Case	200144	Negative	neg	neg	neg	neg		neg	neg	neg	neg	neg	neg	neg	Not analyzed	0	0	LT only	LT only			neg
Mali	Case	200145	Negative	+	neg	+	neg		neg	neg	neg	neg	neg	+			0	0	LT-STh	LT-ST			neg
Mali	Case	200150	Negative	neg	neg	neg	neg		neg	neg	neg	neg	neg	neg	neg	neg	0	0	LT only	LT only			neg
Mali	Case	200154	+	neg	neg	neg	neg		neg	neg	+	neg	neg	+			0	0	STh	ST only			neg
Mali	Case	200156	Negative	neg	neg	neg	neg	+	+	neg	neg	neg	neg	neg			0	0	LT-STh	LT-ST			neg
Mali	Control	200203	Negative	+	neg	neg	neg		neg	neg	neg	neg	neg	neg			0	0	LT-STh	LT-ST	+	+	neg
Mali	Control	200218	Negative	neg	neg	neg	neg		neg	neg	+	neg	neg	neg			0	0	STp	ST only			neg
Mali	Control	200228	Negative	neg	neg	neg	neg		neg	neg	neg	neg	neg	neg	neg	neg	0	0	LT only	LT only			neg
Mali	Case	200244	Negative	neg	neg	neg	neg		neg	neg	neg	neg	neg	neg	neg	Not analyzed	0	0	LT only	LT only			neg
Mali	Case	200248	Negative	neg	neg	neg	neg		neg	neg	neg	+	neg	neg			0	0	STh	ST only			neg
Mali	Control	200262	Negative	neg	neg	neg	neg		neg	neg	neg	neg	neg	neg	neg	neg	0	0	LT only	LT only			neg
Mali	Case	200288	Negative	neg	neg	neg	neg	+	+	neg	neg	neg	neg	neg			0	0	LT-STh	LT-ST			neg
Mali	Case	200332	+	neg	neg	neg	neg		neg	neg	neg	neg	neg	+			0	0	STh	ST only			neg
Mali	Control	200343	Negative	neg	neg	neg	neg	+	+	neg	neg	neg	neg	neg			0	0	LT-STh	LT-ST			neg
Mali	Control	200344	Negative	neg	neg	neg	neg	+	+	neg	neg	neg	neg	neg			0	0	LT-STh	LT-ST
Mali	Control	200345	Negative	+	neg	+	neg		neg	neg	neg	neg	neg	+			0	0	LT-STh	LT-ST			neg
Mali	Control	200360	neg	neg	neg	neg	neg		neg	neg	neg	neg	neg	neg	neg	neg	0	0	LT only	LT only			neg
Mali	Case	200367	Negative	neg	neg	neg	neg		neg	+	neg	neg	neg	neg			0	0	LT only	LT only			neg
Mali	Case	200379	Negative	neg	neg	neg	neg		neg	neg	neg	neg	neg	neg	neg	neg	0	0	LT only	LT only			neg
Mali	Case	200393	+	neg	neg	neg	neg		neg	+	+	neg	neg	+			0	0	STh	ST only			neg
Mali	Control	200416	Negative	neg	neg	neg	neg		neg	neg	neg	neg	+	neg			0	0	LT only	LT only			neg
Mali	Case	200428	Negative	neg	neg	neg	neg		neg	neg	+	neg	neg	neg			0	0	LT only	LT only			neg
Mali	Case	200431	+	neg	neg	neg	neg		neg	neg	neg	neg	neg	+			0	0	STh	ST only			neg
Mali	Control	200512	Negative	neg	neg	neg	neg	+	+	neg	neg	neg	neg	neg			0	0	LT only	LT only
Mali	Control	200513	Negative	neg	neg	neg	neg		neg	neg	neg	neg	neg	neg	+	neg	0	0	LT only	LT only			neg
Mali	Case	200523	Negative	neg	neg	neg	neg	neg	+	neg	neg	neg	neg	+			0	0	LT only	LT only
Mali	Case	200527	Negative	neg	neg	neg	neg	+	+	neg	neg	neg	neg	neg			0	0	STp	ST only
Mali	Case	200562	+	neg	neg	neg	neg		neg	neg	neg	neg	neg	+			0	0	STh	ST only
Mali	Case	200575	Negative	neg	neg	neg	neg	neg	+	neg	neg	neg	neg	neg			0	0	LT only	LT only
Mali	Case	200583	Negative	neg	neg	neg	neg	+	+	neg	neg	neg	neg	neg			0	0	LT-STh	LT-ST
Mali	Control	200594	Negative	neg	neg	neg	neg		neg	neg	neg	+	neg	neg			0	0	STh	ST only			neg
Mali	Control	200597	+	neg	neg	neg	neg		neg	neg	neg	neg	neg	+			0	0	STh	ST only
Mali	Case	200607	Negative	neg	neg	neg	neg		neg	neg	neg	+	neg	neg			0	0	STh	ST only
Mali	Case	200616	Negative	neg	neg	neg	neg		neg	neg	neg	neg	neg	neg	neg	neg	0	0	LT only	LT only
Mali	Case	200617	Negative	neg	neg	neg	neg		neg	neg	neg	neg	neg	neg	neg	Not analyzed	0	0	LT only	LT only
Mali	Control	200624	Negative	neg	neg	neg	+	neg	+	neg	neg	neg	neg	neg			0	0	LT only	LT only
Mali	Case	200642	Negative	neg	neg	neg	neg		neg	neg	+	neg	neg	neg			0	0	LT-STp	LT-ST	neg	neg
Mali	Control	200695	Negative	neg	neg	neg	neg		neg	neg	neg	+	neg	+			0	0	STh	ST only
Mali	Control	200717	+	neg	neg	neg	neg		neg	neg	neg	neg	neg	neg			0	0	STh	ST only
Mali	Case	200760	+	neg	neg	neg	neg		neg	neg	neg	neg	neg	+			0	0	STh	ST only
Mali	Control	200762	Negative	neg	neg	neg	neg		neg	neg	neg	neg	neg	neg	+	neg	0	0	LT only	LT only			neg
Mali	Control	200786	Negative	neg	neg	neg	neg		neg	neg	neg	neg	neg	neg	neg	neg	0	0	LT only	LT only
Mali	Control	200791	Negative	neg	neg	neg	neg		neg	neg	neg	neg	neg	+			0	0	STh	ST only
Mali	Case	200806	neg	neg	neg	neg	neg		neg	neg	neg	neg	neg	neg	neg	neg	0	0	LT only	LT only			neg
Mali	Case	200818	+	neg	neg	neg	neg		neg	neg	neg	neg	neg	+			0	0	LT-STh	LT-ST			neg
Mali	Case	200856	+	neg	neg	neg	neg		neg	neg	neg	neg	neg	+			0	0	STh	ST only			CS14
Mali	Case	200857	Negative	neg	neg	neg	neg	+	+	neg	neg	neg	neg	neg			0	0	LT only	LT only
Mali	Control	200875	Negative	neg	neg	neg	neg	+	+	neg	neg	neg	neg	+			0	0	STh	ST only			neg
Mali	Control	200879	Negative	neg	neg	neg	neg		neg	neg	neg	+	neg	neg			0	0	STh	ST only			neg
Mali	Control	200904	Negative	neg	neg	neg	neg		neg	neg	neg	neg	neg	neg	neg	neg	0	0	LT-STp	LT-ST	neg	neg	neg
Mali	Case	200907	Negative	neg	neg	neg	neg		neg	neg	neg	neg	neg	neg	neg	neg	0	0	LT only	LT only			CS7
Mali	Case	200915	neg	neg	neg	neg	neg		neg	neg	neg	neg	neg	neg	Not found	Not found	0	0	LT only	LT only			neg
Mali	Control	201012	Negative	neg	neg	neg	neg	neg	+	neg	neg	neg	neg	neg			0	0	LT-STp	LT-ST			neg
Mali	Control	201028	Negative	neg	neg	neg	neg		neg	neg	neg	neg	neg	neg	neg	neg	0	0	LT only	LT only
Mali	Control	201030	Negative	neg	neg	neg	neg	neg	+	neg	neg	neg	neg	neg			0	0	LT only	LT only			neg
Mali	Control	201033	Negative	neg	neg	neg	neg	neg	+	neg	neg	neg	neg	neg			0	0	LT only	LT only
Mali	Control	201135	Negative	neg	neg	neg	neg		neg	neg	neg	neg	neg	neg	neg	neg	0	0	LT only	LT only
Mali	Control	201151	Negative	neg	neg	neg	neg		neg	neg	neg	+	neg	neg			0	0	STh	ST only			CFA/I
Mali	Control	201173	Negative	neg	neg	neg	neg		neg	neg	neg	+	neg	neg			0	0	STh	ST only			neg
Mali	Control	201291	neg	neg	neg	neg	neg		neg	neg	neg	neg	neg	neg	neg	neg	0	0	LT-STh	LT-ST	neg	neg	neg
Mali	Control	201293	Negative	neg	neg	neg	neg	neg	+	neg	neg	neg	neg	neg			0	0	LT only	LT only			neg
Mali	Case	201302	Negative	neg	+	+	neg		neg	neg	neg	neg	neg	+			0	0	LT-STh	LT-ST
Mali	Case	201329	Negative	neg	neg	neg	neg	+	+	neg	neg	neg	neg	neg			0	0	STh	ST only			CS17
Mali	Case	201368	Negative	neg	neg	neg	neg		neg	neg	neg	neg	neg	neg	neg	neg	0	0	LT-STp	LT-ST	neg	neg	CS14
Mali	Case	201392	+	neg	neg	neg	neg		neg	neg	neg	neg	neg	+			0	0	LT-STh	LT-ST			neg
Mali	Case	201399	Negative	neg	neg	neg	neg	neg	+	neg	neg	neg	neg	+			0	0	STh	ST only			neg
Mali	Case	201439	+	neg	neg	neg	neg		neg	neg	neg	neg	neg	+			0	0	STh	ST only
Mali	Case	201446	Negative	neg	neg	neg	+	neg	+	neg	neg	neg	neg	+			0	0	LT-STp	LT-ST			neg
Mali	Case	201448	Negative	neg	neg	neg	neg		neg	neg	neg	neg	neg	neg	neg	neg	0	0	LT only	LT only			neg
Mali	Control	201469	neg	neg	+	+	neg		neg	neg	neg	neg	neg	neg			0	0	LT-STh	LT-ST			neg
Mali	Control	201470	neg	neg	neg	neg	neg		neg	neg	neg	neg	neg	neg	neg	neg	0	0	LT only	LT only			neg
Mali	Control	201479	Negative	neg	neg	neg	neg		neg	neg	neg	neg	neg	neg	+	neg	0	0	LT only	LT only			neg
Mali	Control	201492	Negative	neg	neg	neg	neg		neg	neg	neg	neg	neg	neg	neg	neg	0	0	LT only	LT only			neg
Mali	Case	201500	+	neg	neg	neg	neg		neg	neg	neg	neg	neg	+			0	0	STh	ST only			neg
Mali	Case	201530	neg	neg	neg	neg	neg		neg	neg	neg	neg	neg	neg	neg	Not analyzed	0	0	LT-STp	LT-ST	neg	neg	neg
Mali	Case	201541	neg	neg	neg	+	neg		neg	neg	neg	neg	neg	neg			0	0	LT-STh	LT-ST			neg
Mali	Case	201546	Negative	neg	+	+	neg		neg	neg	neg	neg	neg	+			0	0	LT-STh	LT-ST			neg
Mali	Case	202042	neg	neg	neg	neg	neg		neg	neg	neg	neg	neg	neg	neg	neg	0	0	LT only	LT only			neg
Mali	Control	202068	neg	neg	neg	neg	neg		neg	neg	neg	neg	neg	neg	neg	neg	0	0	STh	ST only			neg
Mali	Case	202141	neg	neg	neg	neg	neg	+	+	neg	neg	neg	neg	neg			0	0	STh	ST only			neg
Mali	Case	202149	+	neg	neg	neg	neg		neg	neg	neg	neg	neg	+			0	0	LT-STh	LT-ST			neg
Mali	Case	202155	neg	neg	+	+	neg		neg	neg	neg	neg	neg	+			0	0	LT-STh	LT-ST			neg
Mali	Control	202222	neg	neg	neg	neg	neg		neg	neg	neg	neg	neg	neg	neg	neg	0	0	STh	ST only			neg
Mali	Case	202243	neg	neg	neg	neg	neg	+	+	neg	neg	neg	neg	neg			0	0	LT-STh	LT-ST			neg
Mali	Case	202281	neg	neg	neg	neg	neg		neg	neg	+	neg	neg	neg			0	0	LT-STp	LT-ST	neg	neg	neg
Mali	Control	202302	neg	neg	neg	neg	neg	neg	+	neg	neg	neg	neg	neg			0	0	LT only	LT only			neg
Mali	Case	202326	neg	neg	+	neg	neg		neg	neg	neg	neg	neg	neg			0	0	LT-STh	LT-ST	neg	neg	neg
Mali	Case	202421	neg	neg	neg	neg	neg	+	+	neg	neg	neg	neg	neg			0	0	LT-STh	LT-ST
Mali	Case	202467	neg	neg	neg	neg	neg	+	+	neg	neg	neg	neg	neg			0	0	LT-STh	LT-ST			neg
Mali	Case	202545	neg	neg	neg	neg	neg		neg	neg	neg	neg	neg	neg	neg	Not analyzed	0	0	LT only	LT only			neg
Mali	Case	202550	neg	neg	neg	neg	neg	+	+	neg	neg	neg	neg	neg			0	0	STh	ST only			neg
Mali	Case	202556	neg	neg	neg	neg	neg	+	+	neg	neg	neg	neg	neg			0	0	STh	ST only			neg
Mali	Case	202568	neg	neg	neg	neg	+	neg	+	neg	neg	neg	neg	+			0	0	LT-STp	LT-ST			neg
Mali	Case	202580	neg	neg	neg	neg	neg	+	+	neg	neg	neg	neg	neg			0	0	STh	ST only			neg
Mali	Control	202624	neg	neg	neg	neg	neg	+	+	neg	neg	neg	neg	neg			0	0	STh	ST only			neg
Mali	Control	202656	neg	neg	neg	neg	neg		neg	neg	neg	neg	neg	neg	neg	neg	0	0	STh	ST only			neg
Mali	Control	202667	neg	neg	neg	neg	neg		neg	neg	+	neg	neg	neg			0	0	LT-STp	LT-ST	neg	neg	neg
Mali	Case	202697	neg	neg	neg	neg	neg		neg	neg	neg	neg	+	neg			0	0	LT only	LT only			CS12
Mali	Case	202702	neg	neg	neg	neg	neg	+	+	neg	neg	neg	neg	neg			0	0	STh	ST only			neg
Mali	Case	202709	neg	neg	neg	neg	neg	+	+	neg	neg	neg	neg	neg			0	0	STh	ST only			neg
Mali	Case	202715	neg	neg	+	neg	neg		neg	neg	neg	neg	neg	neg			0	0	LT-STh	LT-ST	neg	neg	neg
Mali	Case	202736	neg	neg	neg	neg	neg	neg	+	neg	neg	neg	neg	neg			0	0	LT only	LT only			neg
Mali	Control	202755	neg	neg	neg	neg	neg	+	+	neg	neg	neg	neg	neg			0	0	STh	ST only			neg
Mali	Control	202756	neg	+	neg	neg	neg		neg	neg	neg	neg	neg	neg			0	0	LT-STh	LT-ST	+	+	neg
Mali	Case	202789	neg	neg	neg	neg	neg	+	+	neg	neg	neg	neg	neg			0	0	STh	ST only			neg
Mali	Case	202827	neg	neg	+	+	neg		neg	neg	neg	neg	neg	neg			0	0	LT-STh	LT-ST			CS5+CS6
Mali	Control	202893	neg	neg	neg	neg	neg		neg	neg	neg	neg	neg	neg	neg	neg	0	0	LT only	LT only			neg
Mali	Control	202917	neg	neg	+	+	neg		neg	neg	neg	neg	neg	neg			0	0	LT-STh	LT-ST			neg
Mali	Case	202948	neg	neg	neg	neg	+	neg	+	neg	neg	neg	neg	+			0	0	LT-STp	LT-ST			CS17
Mali	Control	202954	neg	neg	neg	neg	neg	neg	+	neg	neg	neg	neg	neg			0	0	LT only	LT only			neg
Mali	Control	202957	neg	neg	neg	neg	neg	neg	+	neg	neg	neg	neg	+			0	0	LT only	LT only			neg
Mali	Case	202974	neg	neg	neg	neg	neg	neg	+	neg	neg	neg	neg	neg			0	0	STh	ST only			neg
Mali	Control	202979	neg	neg	neg	neg	neg		neg	neg	neg	neg	neg	neg	neg	neg	0	0	LT only	LT only			CS17
Mali	Control	202982	neg	neg	neg	neg	neg		neg	neg	neg	neg	neg	neg	+	+	0	0	LT-STp	LT-ST	neg	neg	neg
Mali	Control	203010	neg	neg	neg	neg	neg		neg	neg	neg	neg	neg	neg	neg	+	0	0	LT-STp	LT-ST	neg	neg	neg
Mali	Control	203012	neg	neg	neg	neg	neg		neg	neg	neg	neg	neg	neg	+	neg	0	0	LT only	LT only			CS17
Mali	Control	203039	neg	neg	neg	neg	neg	neg	+	neg	neg	neg	neg	neg			0	0	STh	ST only			neg
Mali	Control	203048	neg	neg	neg	neg	neg		neg	neg	+	neg	neg	neg			0	0	LT-STp	LT-ST	neg	neg	neg
Mali	Control	203068	neg	neg	+	+	neg		neg	neg	neg	neg	neg	+			0	0	LT-STh	LT-ST			neg
Mali	Control	203073	neg	neg	+	+	neg		neg	neg	neg	neg	neg	+			0	0	LT-STh	LT-ST			neg
Mali	Control	203080	neg	neg	neg	neg	neg	+w	+	neg	neg	neg	neg	neg			0	0	LT only	LT only			neg
Mali	Control	203083	neg	neg	neg	neg	neg		neg	neg	neg	neg	neg	neg	neg	neg	0	0	LT-STh	LT-ST	neg	neg	neg
Mali	Case	203102	neg	neg	neg	neg	neg		neg	neg	neg	neg	neg	neg	neg	neg	0	0	LT only	LT only			neg
Mali	Case	203153	neg	neg	neg	neg	neg		neg	neg	neg	neg	neg	neg	neg	Not analyzed	0	0	STh	ST only			neg
Mali	Case	203161	neg	neg	neg	neg	neg		neg	neg	neg	neg	neg	neg	neg	neg	0	0	LT-STp	LT-ST	neg	neg	neg
Mali	Case	203194	neg	neg	neg	neg	+	+	+	neg	neg	neg	neg	neg			0	0	LT-STp	LT-ST			neg
Mali	Control	203215	neg	neg	neg	neg	neg		neg	neg	neg	neg	neg	neg	neg	neg	0	0	LT only	LT only			neg
Mali	Case	203272	neg	neg	neg	neg	neg		neg	neg	neg	neg	neg	neg	neg	Not analyzed	0	0	STh	ST only			neg
Mali	Case	203274	neg	neg	neg	neg	neg		neg	neg	neg	neg	neg	neg	neg	neg	0	0	LT only	LT only
Mali	Case	203308	neg	neg	+	neg	neg		neg	neg	neg	neg	neg	neg			0	0	LT-STh	LT-ST	neg	neg	neg
Mali	Control	203322	neg	neg	neg	neg	neg		neg	neg	neg	neg	neg	neg	+	neg	0	0	LT only	LT only			neg
Mali	Control	203359	neg	neg	neg	neg	neg		neg	neg	neg	neg	neg	neg	+	neg	0	0	LT only	LT only
Mali	Control	203377	neg	neg	+	neg	neg		neg	neg	neg	neg	neg	neg			0	0	LT-STh	LT-ST	+	+
Mali	Case	203388	+	neg	neg	neg	neg		neg	neg	neg	neg	neg	neg			0	0	STh	ST only
Mali	Case	203394	neg	neg	neg	neg	neg	+	+	neg	neg	neg	neg	neg			0	0	STh	ST only
Mali	Case	203405	neg	neg	neg	neg	neg		neg	+	neg	neg	neg	neg			0	0	LT only	LT only
Mali	Case	203406	neg	neg	neg	neg	neg		neg	neg	+	neg	neg	neg			0	0	LT-STp	LT-ST	neg	neg	neg
Mali	Case	203411	neg	neg	neg	neg	neg		neg	neg	neg	neg	neg	neg	neg	neg	0	0	LT only	LT only
Mali	Case	203425	neg	neg	neg	neg	neg		neg	neg	neg	neg	neg	neg	neg	neg	0	0	LT-STp	LT-ST	neg	neg
Mali	Control	203445	neg	neg	neg	neg	neg		neg	neg	neg	neg	neg	neg	neg	+	0	0	STh	ST only
Mali	Case	203506	neg	neg	neg	neg	neg		neg	neg	neg	neg	neg	neg	neg	+	0	0	LT only	LT only			neg
Mali	Case	203514	neg	neg	neg	neg	neg		neg	neg	neg	neg	neg	neg	neg	neg	0	0	LT only	LT only			neg
Mali	Case	203517	neg	neg	+	neg	neg		neg	neg	neg	neg	neg	neg			0	0	LT-STh	LT-ST	neg	neg	neg
Mali	Case	203518	neg	neg	neg	neg	neg		neg	neg	neg	neg	neg	neg	neg	Not analyzed	0	0	LT only	LT only			neg
Mali	Case	203520	+	neg	neg	neg	neg		neg	neg	neg	+	neg	neg			0	0	STh	ST only			neg
Mali	Case	203532	+	neg	neg	neg	neg		neg	neg	neg	neg	neg	neg			0	0	LT only	LT only			neg
Mali	Case	203564	neg	neg	neg	neg	neg		neg	neg	neg	neg	neg	neg	+	neg	0	0	LT-STp	LT-ST	+	+	neg
Mali	Case	203584	neg	neg	neg	neg	neg	neg	+	neg	neg	neg	neg	neg			0	0	LT only	LT only			neg
Mali	Control	203600	neg	neg	neg	neg	neg		neg	neg	neg	neg	neg	neg	neg	neg	0	0	LT only	LT only			neg
Mali	Control	203633	neg	neg	neg	neg	neg	+	+	neg	neg	neg	neg	neg			0	0	LT only	LT only			neg
Mali	Control	203642	neg	neg	neg	neg	neg		neg	neg	neg	+	neg	neg			0	0	STh	ST only
Mali	Control	203649	neg	neg	neg	neg	neg		neg	neg	neg	neg	neg	neg	neg	neg	0	0	LT only	LT only			CS14
Mali	Control	203668	neg	neg	neg	neg	neg		neg	neg	neg	neg	neg	neg	neg	neg	0	0	LT only	LT only			neg
Mali	Control	203686	neg	neg	+	+	neg		neg	neg	neg	neg	neg	neg			0	0	LT-STh	LT-ST			neg
Mali	Case	203739	neg	neg	neg	neg	neg		neg	neg	neg	neg	neg	neg	neg	Not analyzed	0	0	LT-STp	LT-ST	neg	neg	neg
Mali	Case	203740	neg	neg	neg	neg	neg	neg	+	neg	neg	neg	neg	neg			0	0	STh	ST only			neg
Mali	Case	203745	neg	neg	neg	neg	neg		neg	neg	+	neg	neg	neg			0	0	LT-STp	LT-ST	neg	neg	neg
Mali	Case	203753	neg	neg	neg	neg	neg		neg	neg	neg	neg	neg	neg	neg	+	0	0	LT-STp	LT-ST	+	+	neg
Mali	Case	203802	neg	neg	neg	neg	neg	+	+	neg	neg	neg	neg	neg			0	0	STh	ST only			neg
Mali	Case	203822	neg	neg	neg	neg	neg		neg	neg	neg	neg	neg	neg	neg	neg	0	0	LT only	LT only			neg
Mali	Case	203837	neg	neg	neg	neg	neg	neg	+	neg	neg	neg	neg	neg			0	0	LT only	LT only			CS17
Mali	Case	203843	neg	neg	neg	neg	neg	neg	+	neg	neg	neg	neg	neg			0	0	LT only	LT only
Mali	Case	203853	neg	neg	neg	neg	neg		neg	neg	neg	neg	neg	neg	neg	neg	0	0	LT-STp	LT-ST	neg	neg	CS14
Mali	Case	203854	+	neg	neg	neg	neg		neg	neg	neg	neg	neg	+			0	0	STh	ST only			neg
Mali	Case	203886	neg	neg	neg	neg	neg	+	+	neg	neg	neg	neg	neg			0	0	STh	ST only			neg
Mali	Case	203891	+	neg	neg	neg	neg		neg	neg	neg	neg	neg	neg			0	0	STh	ST only			neg
Mali	Case	203892	neg	neg	neg	neg	neg		neg	+	neg	neg	neg	neg			0	0	LT only	LT only			neg
Mali	Case	203896	neg	neg	neg	neg	neg	+	+	neg	neg	neg	neg	neg			0	0	LT-STh	LT-ST			neg
Mali	Control	203921	neg	neg	neg	neg	neg	neg	+	neg	neg	neg	neg	neg			0	0	LT only	LT only			neg
Mali	Control	203924	neg	neg	neg	neg	neg	+	+	neg	neg	neg	neg	neg			0	0	LT-STp	LT-ST			neg
Mali	Control	203927	neg	neg	neg	neg	neg	neg	+	neg	neg	neg	neg	neg			0	0	LT only	LT only			neg
Mali	Control	203961	neg	+	neg	neg	neg		neg	neg	neg	neg	neg	neg			0	0	LT-STh	LT-ST	neg	neg	CS14
Mali	Control	203989	neg	neg	neg	neg	neg		neg	neg	neg	neg	+	neg			0	0	LT only	LT only			CS14
Mali	Case	204006	neg	neg	neg	neg	neg		neg	neg	neg	neg	neg	neg	neg	neg	0	0	LT only	LT only			neg
Mali	Case	204009	neg	neg	neg	neg	neg	+	+	neg	neg	neg	neg	neg			0	0	STh	ST only			neg
Mali	Case	204021	neg	neg	neg	neg	neg		neg	neg	neg	neg	neg	neg	neg	Not analyzed	0	0	STh	ST only			CS14
Mali	Case	204031	neg	neg	neg	neg	neg	neg	+	neg	neg	neg	neg	neg			0	0	LT only	LT only			neg
Mali	Case	204033	+	neg	neg	neg	neg		neg	neg	neg	neg	neg	+			0	0	STh	ST only			neg
Mali	Case	204041	+	neg	neg	neg	neg		neg	neg	neg	neg	neg	+			0	0	STh	ST only			neg
Mali	Case	204042	neg	neg	neg	neg	neg		neg	neg	neg	neg	+	neg			0	0	LT only	LT only			neg
Mali	Case	204044	neg	neg	neg	neg	neg	neg	+	neg	neg	neg	neg	+			0	0	STh	ST only			neg
Mali	Case	204051	neg	+	neg	neg	neg		neg	neg	neg	neg	neg	neg			0	0	LT only	LT only			CS7
Mali	Case	204062	neg	neg	neg	neg	neg	neg	+	neg	neg	neg	neg	neg			0	0	LT only	LT only
Mali	Control	204069	neg	neg	neg	neg	neg	+	+	neg	neg	neg	neg	neg			0	0	STh	ST only			neg
Mali	Control	204074	neg	+	neg	neg	neg		neg	neg	neg	neg	neg	neg			0	0	LT only	LT only			CS14
Mali	Control	204078	neg	neg	neg	neg	neg	neg	+	neg	neg	neg	neg	neg			0	0	LT only	LT only			neg
Mali	Control	204094	neg	neg	neg	neg	neg	neg	+	neg	neg	neg	neg	neg			0	0	LT only	LT only			neg
Mali	Control	204106	neg	neg	neg	neg	neg	neg	+	neg	neg	neg	neg	neg			0	0	LT only	LT only			neg
Mali	Control	204108	neg	neg	neg	neg	neg		neg	neg	neg	neg	neg	neg	neg	neg	0	0	LT only	LT only			neg
Mali	Control	204120	neg	neg	neg	neg	neg	neg	+	neg	neg	neg	neg	neg			0	0	LT only	LT only			neg
Mali	Control	204171	+	neg	neg	neg	neg		neg	neg	neg	neg	neg	+			0	0	STh	ST only			neg
Mali	Case	204238	neg	neg	neg	neg	neg		neg	neg	neg	neg	neg	neg	neg	neg	0	0	LT only	LT only			neg
Mali	Control	204272	neg	neg	neg	neg	neg	+w	+	neg	neg	neg	neg	+			0	0	LT only	LT only			neg
Mali	Case	204292	neg	neg	neg	neg	neg	neg	+	neg	neg	neg	neg	neg			0	0	LT-STp	LT-ST			neg
Mali	Case	204308	neg	neg	neg	neg	neg		neg	neg	neg	neg	+	neg			0	0	LT only	LT only			neg
Mali	Control	204329	neg	neg	neg	neg	neg	+	+	neg	neg	neg	neg	neg			0	0	LT-STp	LT-ST			neg
Mali	Case	204346	neg	neg	neg	neg	neg		neg	neg	neg	neg	neg	neg	neg	neg	0	0	LT only	LT only
Mali	Case	204348	neg	neg	neg	neg	neg		neg	neg	neg	neg	neg	neg			0	0	STh	ST only			neg
Mali	Case	204352	neg	neg	neg	neg	neg	neg	+	neg	neg	neg	neg	neg			0	0	LT only	LT only			CS5+CS6
Mali	Case	204353	neg	neg	neg	neg	neg		neg	+	neg	neg	neg	neg			0	0	LT only	LT only
Mali	Control	204396	neg	neg	neg	neg	neg		neg	neg	neg	neg	neg	neg	neg	neg	0	0	LT only	LT only			neg
Mali	Control	204407	neg	neg	neg	neg	neg		neg	neg	neg	neg	neg	neg	neg	neg	0	0	LT-STp	LT-ST	+	+	neg
Mali	Control	204408	neg	neg	neg	neg	neg		neg	neg	neg	neg	neg	neg	+	neg	0	0	LT only	LT only			neg
Mali	Case	204438	+	neg	neg	neg	neg		neg	neg	neg	neg	neg	+			0	0	STh	ST only			neg
Mali	Case	204462	neg	neg	neg	neg	neg	neg	+	neg	neg	neg	neg	neg			0	0	LT only	LT only			neg
Mali	Case	204463	+	neg	neg	neg	neg		neg	neg	neg	neg	neg	+			0	0	LT-STh	LT-ST			neg
Mali	Case	204468	neg	neg	neg	neg	neg		neg	neg	neg	neg	neg	neg	neg	neg	0	0	LT-STh	LT-ST	neg	neg	neg
Mali	Control	204513	neg	neg	neg	neg	neg		neg	neg	+	neg	neg	neg			0	0	LT-STp	LT-ST	neg	neg	neg
Mali	Control	204516	neg	neg	neg	neg	neg	neg	+	neg	neg	neg	neg	neg			0	0	LT only	LT only			neg
Mali	Control	204521	neg	neg	neg	neg	neg	neg	+	neg	neg	neg	neg	neg			0	0	LT-STh	LT-ST			neg
Mali	Control	204538	neg	neg	neg	neg	+	neg	+	neg	neg	neg	neg	neg			0	0	STh	ST only			neg
Mali	Case	204548	neg	neg	neg	neg	neg	+	+	neg	neg	+	neg	neg			0	0	STh	ST only			neg
Mali	Case	204551	neg	neg	neg	neg	neg	neg	+	neg	neg	neg	neg	neg			0	0	LT only	LT only
Mali	Case	204553	+	neg	neg	neg	neg		neg	neg	neg	neg	neg	+			0	0	STh	ST only			neg
Mali	Case	204561	neg	neg	neg	neg	neg		neg	neg	neg	neg	neg	neg	neg	neg	0	0	LT only	LT only			neg
Mali	Case	204565	neg	neg	neg	neg	neg		neg	neg	neg	neg	+	neg			0	0	LT only	LT only			neg
Mali	Case	204570	neg	neg	neg	neg	neg	neg	+	neg	neg	neg	neg	neg			0	0	LT only	LT only			neg
Mali	Case	204576	neg	neg	neg	neg	neg	+	+	neg	neg	neg	neg	neg			0	0	STh	ST only			neg
Mali	Control	204611	neg	neg	neg	neg	neg		neg	neg	+	neg	neg	neg			0	0	LT only	LT only			neg
Mali	Control	204612	neg	neg	neg	neg	neg	neg	+	neg	neg	neg	neg	neg			0	0	LT only	LT only			neg
Mali	Case	204614	neg	neg	neg	neg	neg		neg	neg	neg	neg	neg	neg	neg	+	0	0	LT-STp	LT-ST	+	+
Mali	Case	204620	neg	neg	neg	neg	neg	neg	+	neg	neg	neg	neg	neg			0	0	LT only	LT only			neg
Mali	Case	204632	neg	neg	neg	neg	neg		neg	neg	neg	neg	neg	neg	neg	neg	0	0	LT only	LT only			neg
Mali	Case	204648	neg	neg	neg	neg	neg		neg	neg	neg	neg	neg	neg	neg	+	0	0	LT-STp	LT-ST	+	+	neg
Mali	Control	204655	neg	+	neg	neg	neg		neg	neg	neg	neg	neg	neg			0	0	LT only	LT only			neg
Mali	Control	204681	neg	neg	neg	neg	neg		neg	neg	neg	neg	neg	neg	+	neg	0	0	LT only	LT only			neg
Mali	Control	204685	neg	neg	neg	neg	neg		neg	neg	neg	neg	neg	neg	neg	neg	0	0	LT only	LT only			neg
Mali	Control	204687	neg	neg	neg	neg	neg		neg	neg	neg	neg	neg	neg	neg	neg	0	0	LT-STh	LT-ST	neg	neg	neg
Mozambique	Case	300006	Negative	neg	neg	neg	neg	+	+	neg	neg	neg	neg	neg			0	0	LT-STh	LT-ST			neg
Mozambique	Case	300007	Negative	neg	neg	neg	neg	+	+	neg	neg	neg	neg	neg			0	0	LT-STh	LT-ST			neg
Mozambique	Case	300018	Negative	neg	neg	neg	neg		neg	neg	neg	+	neg	neg			0	0	LT only	LT only			neg
Mozambique	Case	300020	Negative	+	neg	+	neg		neg	neg	neg	+	neg	+			0	0	LT-STh	LT-ST			neg
Mozambique	Case	300025	Negative	neg	neg	neg	neg		neg	neg	neg	+	neg	neg			0	0	LT only	LT only			neg
Mozambique	Case	300042	+	neg	neg	neg	neg		neg	neg	+	neg	neg	+			0	0	STh	ST only			neg
Mozambique	Case	300048	Negative	neg	neg	neg	neg	+	+	neg	neg	neg	neg	neg			0	0	LT-STh	LT-ST			neg
Mozambique	Case	300049	Negative	neg	neg	neg	neg	+	+	neg	neg	neg	neg	neg			0	0	LT-STh	LT-ST			neg
Mozambique	Case	300051	+	neg	neg	neg	neg		neg	neg	neg	neg	neg	+			0	0	STh	ST only			neg
Mozambique	Case	300057	+	neg	neg	neg	neg		neg	neg	neg	neg	neg	+			0	0	STh	ST only			neg
Mozambique	Case	300069	Negative	neg	neg	neg	neg	+	+	neg	neg	+	neg	neg			0	0	LT-STh	LT-ST			neg
Mozambique	Case	300070	+	neg	neg	neg	neg		neg	neg	neg	neg	neg	+			0	0	STh	ST only			neg
Mozambique	Case	300094	Negative	neg	neg	neg	neg	+	+	neg	neg	+	neg	neg			0	0	LT-STh	LT-ST			neg
Mozambique	Case	300096	Negative	neg	+	+	neg		neg	neg	neg	neg	neg	+			0	0	LT-STh	LT-ST			neg
Mozambique	Case	300097	Negative	neg	neg	neg	neg	+	+	neg	neg	neg	neg	+			0	0	STp	ST only			neg
Mozambique	Control	300184	Negative	neg	neg	neg	neg	neg	neg	neg	neg	neg	neg	neg	neg	neg	0	0	LT only	LT only			neg
Mozambique	Control	300191	Negative	neg	neg	neg	neg		neg	neg	neg	neg	+	neg			0	0	LT-STp	LT-ST	neg	neg	neg
Mozambique	Case	300202	+	neg	neg	neg	neg		neg	neg	neg	neg	neg	+			0	0	STh	ST only			CFA/I
Mozambique	Case	300210	Negative	neg	neg	neg	neg	+	+	neg	neg	neg	+	neg			0	0	LT-STh	LT-ST			neg
Mozambique	Case	300221	Negative	neg	neg	neg	neg	+	+	neg	neg	+	neg	neg			0	0	LT-STh	LT-ST			neg
Mozambique	Case	300226	Negative	neg	neg	neg	neg	neg	+	neg	neg	neg	neg	neg			0	0	LT-STh	LT-ST			neg
Mozambique	Case	300237	Negative	neg	neg	neg	neg		neg	neg	neg	neg	neg	neg	neg	Not analyzed	0	0	LT-STp	LT-ST	neg	neg	neg
Mozambique	Case	300239	Negative	neg	neg	neg	neg	neg	+	neg	neg	+	neg	+			0	0	LT only	LT only
Mozambique	Case	300241	Negative	neg	neg	neg	neg	neg	+	neg	neg	+	neg	neg			0	0	STh	ST only
Mozambique	Case	300252	+	neg	neg	neg	neg		neg	neg	neg	+	neg	+			0	0	STh	ST only
Mozambique	Case	300290	Negative	neg	neg	neg	neg		neg	neg	neg	neg	+	neg			0	0	LT only	LT only
Mozambique	Case	300316	Negative	neg	neg	neg	neg		neg	neg	neg	+	neg	neg			0	0	STh	ST only
Mozambique	Control	300327	Negative	neg	neg	neg	neg		neg	+	+	neg	neg	neg			0	0	LT only	LT only			neg
Mozambique	Control	300346	Negative	neg	neg	+	neg		neg	neg	neg	neg	neg	+			0	0	LT-STh	LT-ST			neg
Mozambique	Control	300352	Negative	neg	neg	neg	neg		neg	neg	neg	neg	neg	neg	neg	neg	0	0	LT only	LT only			neg
Mozambique	Control	300372	Negative	neg	neg	neg	neg		neg	neg	neg	neg	neg	neg	neg	neg	0	0	LT only	LT only			neg
Mozambique	Control	300380	Negative	neg	neg	neg	neg		neg	neg	neg	neg	+	neg			0	0	LT only	LT only			neg
Mozambique	Control	300392	Negative	neg	neg	neg	neg		neg	neg	neg	neg	neg	neg	neg	neg	0	0	LT-STp	LT-ST	neg	neg	neg
Mozambique	Control	300402	Negative	neg	neg	+	neg		neg	neg	neg	neg	neg	+			0	0	LT-STh	LT-ST			neg
Mozambique	Case	300405	Negative	neg	neg	neg	neg	+	+	+	neg	neg	neg	neg			0	0	LT only	LT only			neg
Mozambique	Control	300410	Negative	neg	neg	neg	neg		neg	neg	neg	neg	neg	neg	neg	neg	0	0	LT only	LT only			CS14
Mozambique	Control	300448	Negative	neg	neg	neg	neg		neg	neg	neg	neg	neg	neg	+	neg	0	0	LT only	LT only			neg
Mozambique	Control	300451	Negative	neg	neg	neg	neg		neg	neg	neg	neg	neg	neg	neg	neg	0	0	LT only	LT only			neg
Mozambique	Control	300475	Negative	neg	neg	neg	neg		neg	neg	neg	neg	neg	neg	neg	neg	0	0	LT only	LT only			neg
Mozambique	Control	300493	Negative	neg	neg	neg	neg		neg	neg	neg	neg	+	neg			0	0	LT only	LT only			neg
Mozambique	Control	300497	Negative	neg	neg	neg	neg		neg	neg	neg	+	neg	neg			0	0	LT-STh	LT-ST	neg	neg	CS14
Mozambique	Control	300498	Negative	neg	neg	neg	neg		neg	neg	neg	neg	+	neg			0	0	LT only	LT only			neg
Mozambique	Case	300517	Negative	neg	+	+	neg		neg	neg	neg	neg	neg	+			0	0	LT-STh	LT-ST			neg
Mozambique	Case	300526	Negative	neg	neg	neg	neg		neg	neg	neg	+	neg	neg			0	0	STh	ST only			neg
Mozambique	Control	300553	Negative	neg	neg	neg	neg	+	+	neg	neg	neg	neg	neg			0	0	LT only	LT only			neg
Mozambique	Case	300709	+	neg	neg	neg	neg		neg	neg	neg	neg	neg	+			0	0	STh	ST only			CS5+CS6
Mozambique	Case	300721	Negative	neg	+	+	neg		neg	neg	neg	neg	neg	+			0	0	LT-STh	LT-ST			neg
Mozambique	Case	300735	Negative	neg	neg	neg	neg		neg	neg	neg	neg	neg	neg	+	neg	0	0	LT only	LT only			neg
Mozambique	Case	300769	Negative	neg	neg	neg	neg		neg	neg	neg	neg	neg	neg	neg	Not analyzed	0	0	STh	ST only			neg
Mozambique	Case	300773	Negative	neg	neg	neg	neg		neg	neg	+	+	neg	neg			0	0	STh	ST only			neg
Mozambique	Case	300783	Negative	neg	neg	neg	neg		neg	neg	neg	neg	neg	neg	neg	Not analyzed	0	0	STh	ST only
Mozambique	Case	300790	Negative	neg	+	+	neg		neg	neg	neg	neg	neg	+			1	0	LT-STh	LT-ST
Mozambique	Control	300850	Negative	neg	+	+	neg		neg	neg	neg	neg	+	+			1	0	LT-STh	LT-ST
Mozambique	Control	300900	Negative	neg	neg	neg	neg		neg	neg	neg	neg	neg	neg	neg	neg	1	0	STh	ST only			neg
Mozambique	Control	300901	Negative	neg	neg	neg	neg		neg	neg	neg	neg	neg	neg	Not found	Not found	1	0	LT only	LT only			neg
Mozambique	Control	300906	Negative	neg	neg	neg	neg		neg	+	neg	neg	neg	neg			1	0	LT only	LT only			neg
Mozambique	Control	300910	neg	neg	neg	+	neg		neg	neg	neg	neg	neg	+			1	0	LT-STh	LT-ST			neg
Mozambique	Control	300917	Negative	neg	neg	neg	neg		neg	neg	neg	neg	neg	neg	neg	neg	0	1	LT only	LT only			neg
Mozambique	Control	300926	Negative	neg	neg	neg	neg		neg	neg	neg	neg	neg	neg	neg	neg	0	1	LT-STp	LT-ST	neg	neg	neg
Mozambique	Case	302004	Negative	neg	neg	neg	neg		neg	+	neg	neg	neg	neg			0	1	LT only	LT only
Mozambique	Case	302005	+	neg	neg	neg	neg		neg	neg	neg	neg	neg	+			0	1	STh	ST only
Mozambique	Control	302023	neg	neg	neg	neg	neg		neg	neg	neg	neg	neg	neg	+	neg	0	1	LT-STp	LT-ST			neg
Mozambique	Case	302025	Negative	neg	neg	neg	neg		neg	neg	neg	neg	neg	neg	neg	Not analyzed	0	1	LT only	LT only			neg
Mozambique	Case	302031	Negative	neg	neg	neg	neg		neg	neg	neg	neg	neg	neg	neg	Not analyzed	0	1	STh	ST only			neg
Mozambique	Case	302054	Negative	neg	neg	neg	neg	neg	+	neg	neg	neg	neg	+			0	1	STp	ST only
Mozambique	Case	302055	Negative	neg	neg	neg	neg		neg	neg	neg	neg	neg	neg	neg	Not analyzed	0	1	LT only	LT only			neg
Mozambique	Case	302057	Negative	neg	neg	neg	neg		neg	neg	neg	neg	neg	neg	neg	neg	0	1	LT-STp	LT-ST	+	+	neg
Mozambique	Control	302068	Negative	neg	neg	neg	neg	+	+	neg	neg	neg	neg	neg			0	1	LT only	LT only			neg
Mozambique	Case	302071	Negative	neg	neg	neg	neg		neg	neg	neg	neg	neg	neg	Not found	Not found	0	1	LT only	LT only			neg
Mozambique	Control	302164	neg	neg	neg	neg	neg		neg	neg	+	neg	neg	neg			0	1	LT-STp	LT-ST			neg
Mozambique	Control	302184	Negative	neg	neg	neg	neg	+	+	neg	neg	neg	neg	neg			0	1	LT only	LT only			neg
Mozambique	Control	302185	Negative	neg	neg	neg	neg		neg	neg	neg	neg	neg	neg	Not found	Not found	0	1	LT only	LT only			neg
Mozambique	Control	302187	Negative	neg	neg	neg	neg	neg	+	neg	neg	neg	neg	neg			0	1	LT only	LT only			neg
Mozambique	Control	302220	Negative	neg	neg	neg	neg	+	+	neg	neg	neg	neg	neg			0	1	LT only	LT only			neg
Mozambique	Control	302224	Negative	neg	neg	neg	neg	neg	+	neg	neg	neg	neg	neg			0	1	LT only	LT only
Mozambique	Control	302246	neg	neg	neg	neg	neg		neg	neg	neg	neg	neg	neg	+	+	0	1	LT only	LT only			neg
Mozambique	Control	302249	Negative	neg	neg	neg	neg	neg	+	neg	neg	neg	neg	neg			0	1	LT-STp	LT-ST			neg
Mozambique	Control	302266	Negative	neg	neg	neg	neg	+	+	neg	neg	neg	neg	neg			0	1	LT-STp	LT-ST			neg
Mozambique	Control	302269	neg	neg	neg	neg	neg		neg	neg	neg	neg	neg	neg	neg	neg	0	1	LT-STp	LT-ST	neg	neg	neg
Mozambique	Case	302270	neg	+	neg	+	neg		neg	neg	neg	neg	neg	neg			0	1	LT-STh	LT-ST			neg
Mozambique	Control	302272	neg	neg	neg	neg	neg		neg	neg	neg	neg	neg	neg	+	neg	0	1	LT only	LT only			neg
Mozambique	Control	302291	Negative	neg	neg	neg	neg		neg	neg	neg	neg	neg	neg	neg	neg	0	1	LT only	LT only			neg
Mozambique	Control	302310	Negative	neg	+	+	neg		neg	neg	neg	neg	neg	+			0	1	LT-STh	LT-ST			neg
Mozambique	Control	302316	Negative	neg	neg	neg	neg		neg	neg	neg	neg	neg	neg	neg	neg	0	1	STh	ST only			neg
Mozambique	Control	302317	Negative	neg	neg	neg	neg		neg	neg	neg	neg	neg	neg	neg	neg	0	1	STh	ST only			neg
Mozambique	Control	302340	Negative	neg	neg	neg	neg		neg	neg	neg	neg	neg	neg	Not found	Not found	0	1	STh	ST only			neg
Mozambique	Control	302342	Negative	neg	neg	neg	neg		neg	neg	neg	neg	neg	neg	neg	neg	0	1	LT only	LT only			neg
Mozambique	Control	302354	Negative	neg	neg	neg	neg	+	+	+	neg	neg	neg	neg			0	1	LT only	LT only			neg
Mozambique	Control	302370	Negative	neg	neg	neg	neg	neg	+	neg	neg	neg	neg	neg			0	1	LT only	LT only			neg
Mozambique	Control	302396	neg	neg	neg	neg	neg		neg	neg	neg	neg	+	neg			0	1	LT only	LT only			neg
Mozambique	Control	302412	Negative	neg	neg	neg	neg		neg	neg	+	neg	neg	neg			0	1	LT only	LT only			neg
Mozambique	Control	302419	Negative	neg	neg	neg	neg	neg	+	neg	neg	neg	neg	neg			0	1	LT-STh	LT-ST			neg
Mozambique	Control	302422	Negative	neg	neg	neg	neg		neg	neg	neg	neg	neg	neg	+	neg	0	1	LT only	LT only			neg
Mozambique	Control	302489	Negative	neg	neg	neg	neg	neg	+	neg	neg	neg	neg	neg			0	1	STp	ST only			neg
Mozambique	Control	302490	Negative	neg	neg	neg	neg		neg	neg	neg	neg	neg	+					STh	ST only			neg
Mozambique	Control	302540	Negative	neg	neg	neg	neg		neg	neg	neg	neg	neg	neg	neg	neg			LT only	LT only			CFA/I
Mozambique	Case	302548	neg	neg	neg	neg	+	+	+	neg	neg	neg	neg	neg					LT-STp	LT-ST			CS5+CS6
Mozambique	Case	302556	neg	neg	+	+	neg		neg	neg	neg	neg	neg	neg					LT-STh	LT-ST			neg
Mozambique	Control	302574	neg	neg	neg	+	neg		neg	neg	neg	neg	neg	neg					LT-STh	LT-ST			neg
Mozambique	Control	302595	neg	neg	neg	neg	neg		neg	neg	neg	neg	neg	neg	+	neg			LT only	LT only			CS3
Mozambique	Case	302600	neg	neg	neg	neg	neg		neg	neg	neg	neg	neg	neg	neg	neg			LT only	LT only			CS3
Mozambique	Control	302616	neg	neg	neg	neg	neg		neg	neg	neg	neg	neg	neg	neg	neg			LT-STp	LT-ST	neg	neg	CFA/I
Mozambique	Control	302621	neg	neg	neg	neg	neg		neg	neg	neg	neg	neg	neg	neg	neg			LT only	LT only			CS1+CS3
Mozambique	Control	302629	neg	neg	+	+	neg		neg	neg	neg	neg	neg	neg					LT-STh	LT-ST			CS5+CS6
Mozambique	Control	302650	neg	neg	neg	neg	neg		neg	neg	neg	neg	neg	neg	+	+			LT only	LT only			neg
Mozambique	Case	302659	neg	neg	neg	neg	neg	+	+	neg	neg	neg	neg	neg					LT-STh	LT-ST			CS6
Mozambique	Case	302667	neg	neg	neg	+	neg		neg	neg	neg	neg	neg	+					LT-STh	LT-ST			CS5+CS6
Mozambique	Case	302673	neg	neg	neg	neg	neg	+	+	neg	neg	neg	neg	neg					LT-STh	LT-ST			CS5+CS6
Mozambique	Control	302693	neg	neg	neg	neg	neg		neg	neg	neg	neg	neg	neg	+	neg			LT only	LT only			neg
Mozambique	Control	302706	neg	neg	neg	neg	neg		neg	neg	neg	neg	neg	neg	+	neg			LT only	LT only			neg
Mozambique	Case	302720	neg	neg	neg	neg	neg		neg	neg	neg	+	neg	neg					STh	ST only			CS2+CS3
Mozambique	Control	302735	neg	neg	neg	neg	neg		neg	neg	neg	neg	neg	neg	neg	neg			LT only	LT only			CS5+CS6
Mozambique	Control	302742	neg	neg	neg	neg	neg		neg	neg	neg	neg	neg	neg	neg	neg			LT only	LT only			neg
Mozambique	Control	302744	neg	neg	neg	neg	neg		neg	neg	neg	neg	neg	neg	neg	neg			LT only	LT only			CS3
Mozambique	Case	302754	neg	neg	neg	neg	neg	+	+	neg	neg	neg	neg	neg					LT-STh	LT-ST			CS2+CS3
Mozambique	Control	302780	neg	neg	neg	neg	neg		neg	neg	+	neg	neg	neg					LT only	LT only			CFA/I
Mozambique	Control	302785	neg	neg	neg	neg	neg		neg	neg	neg	neg	neg	neg	neg	neg			LT only	LT only
Mozambique	Control	302795	neg	neg	neg	neg	neg		neg	neg	neg	neg	neg	neg	neg	neg			LT only	LT only			CS5+CS6
Mozambique	Control	302805	neg	neg	neg	neg	neg		neg	neg	neg	neg	neg	neg	neg	neg			LT only	LT only			CS5+CS6
Mozambique	Control	302817	neg	neg	neg	neg	neg	+	+	neg	neg	neg	neg	neg					LT only	LT only
Mozambique	Case	302821	neg	neg	neg	neg	neg	+	+	neg	neg	neg	neg	neg					LT only	LT only
Mozambique	Case	302824	+	neg	neg	neg	neg		neg	neg	neg	neg	neg	neg					STh	ST only
Mozambique	Control	302836	neg	neg	neg	neg	neg		neg	neg	neg	neg	neg	neg	neg	neg			LT only	LT only
Mozambique	Control	302846	neg	neg	neg	neg	neg	+	+	neg	neg	neg	neg	neg					LT-STh	LT-ST
Mozambique	Control	302862	neg	neg	neg	neg	neg		neg	neg	neg	neg	neg	neg	+	neg			LT only	LT only
Mozambique	Control	302866	neg	neg	neg	neg	neg		neg	neg	neg	neg	neg	neg	neg	neg			LT only	LT only
Mozambique	Control	302885	neg	neg	neg	neg	neg		neg	neg	neg	neg	neg	neg	neg	neg			LT only	LT only
Mozambique	Case	302903	neg	neg	neg	neg	neg		neg	neg	neg	neg	neg	neg	neg	neg			LT only	LT only
Mozambique	Case	302904	neg	neg	neg	neg	neg		neg	neg	neg	neg	neg	neg	neg	neg			LT only	LT only
Mozambique	Case	302907	neg	neg	neg	neg	neg	+	+	neg	neg	neg	neg	neg					LT only	LT only
Mozambique	Case	302921	neg	neg	neg	neg	neg	+	+	neg	neg	neg	neg	neg					STh	ST only
Mozambique	Case	302924	neg	neg	neg	neg	neg		neg	neg	neg	neg	neg	neg	+	neg			LT-STp	LT-ST	neg	neg
Mozambique	Case	302929	neg	neg	neg	neg	neg		neg	neg	neg	neg	neg	neg	neg	neg			LT-STp	LT-ST	neg	neg
Mozambique	Control	302940	neg	neg	neg	neg	neg		neg	neg	neg	neg	neg	neg	Not found	Not found			STh	ST only
Mozambique	Control	302949	neg	neg	neg	neg	neg		neg	neg	neg	neg	neg	neg	neg	neg			STh	ST only
Mozambique	Control	302950	neg	neg	+	neg	neg	neg	+	neg	neg	neg	neg	neg					LT-STh	LT-ST
Mozambique	Control	302965	neg	neg	neg	neg	neg		neg	neg	neg	neg	neg	neg	neg	neg			LT only	LT only
Mozambique	Control	302975	neg	neg	neg	neg	neg	+	+	neg	neg	neg	neg	neg					STp	ST only
Mozambique	Control	302979	neg	neg	neg	neg	neg		neg	neg	neg	neg	neg	neg	Not found	Not found			STh	ST only
Mozambique	Control	302981	neg	neg	neg	neg	neg		neg	neg	neg	neg	neg	neg	+	neg			STh	ST only
Mozambique	Case	302988	neg	neg	neg	neg	neg		neg	neg	neg	+	neg	neg					STh	ST only
Mozambique	Case	302989	neg	neg	neg	neg	neg		neg	neg	neg	+	neg	neg					STh	ST only
Mozambique	Control	302995	neg	neg	neg	neg	neg		neg	neg	neg	neg	neg	neg	neg	neg			LT only	LT only
Mozambique	Control	303016	neg	neg	neg	neg	neg		neg	neg	neg	neg	neg	neg	+	neg			LT only	LT only
Mozambique	Control	303020	neg	neg	neg	neg	neg		neg	neg	neg	neg	neg	neg	neg	neg			LT-STp	LT-ST	neg	neg
Mozambique	Control	303033	neg	neg	neg	neg	neg		neg	neg	neg	neg	neg	neg	neg	neg			LT only	LT only
Mozambique	Control	303036	neg	neg	neg	neg	neg		neg	neg	neg	neg	neg	neg	neg	neg			STh	ST only
Mozambique	Control	303044	neg	neg	neg	neg	neg		neg	neg	neg	neg	neg	neg	neg	neg			LT-STh	LT-ST	neg	neg
Mozambique	Control	303051	neg	neg	neg	neg	neg		neg	neg	neg	neg	neg	neg	neg	neg			LT only	LT only
Mozambique	Control	303057	neg	neg	neg	neg	neg		neg	neg	neg	neg	neg	neg	neg	neg			LT only	LT only
Mozambique	Case	303074	neg	neg	neg	neg	neg		neg	neg	neg	neg	neg	neg	neg	neg			LT only	LT only
Mozambique	Control	303091	neg	neg	neg	neg	neg		neg	neg	neg	neg	neg	neg	Not found	Not found			LT only	LT only
Mozambique	Control	303112	neg	neg	neg	neg	neg	neg	+	neg	neg	neg	neg	neg					LT only	LT only			neg
Mozambique	Control	303124	neg	neg	neg	neg	neg		neg	neg	neg	neg	neg	neg	Not found	Not found			LT only	LT only
Mozambique	Control	303133	neg	neg	neg	neg	neg		neg	neg	neg	neg	neg	neg	+	neg			LT only	LT only
Mozambique	Control	303138	neg	neg	neg	neg	neg		neg	neg	neg	neg	neg	neg	neg	neg			LT only	LT only
Mozambique	Control	303165	neg	neg	neg	neg	neg		neg	neg	neg	neg	neg	neg	+	neg			LT only	LT only
Mozambique	Control	303171	neg	neg	neg	neg	neg		neg	neg	neg	neg	neg	neg	neg	neg			LT only	LT only
Mozambique	Control	303184	neg	neg	neg	neg	neg	neg	+	neg	neg	neg	neg	neg					LT only	LT only			CS14
Mozambique	Control	303207	neg	neg	+	neg	neg		neg	neg	neg	neg	neg	neg					LT only	LT only			neg
Mozambique	Control	303254	neg	neg	neg	neg	neg	neg	+	neg	neg	neg	neg	neg					LT-STp-STh	LT-ST			CS2+CS3
Mozambique	Control	303257	neg	neg	neg	neg	neg	neg	+	neg	neg	neg	neg	neg					LT only	LT only			CS2+CS3
Mozambique	Control	303281	neg	neg	neg	neg	neg		neg	neg	+	neg	neg	neg					LT only	LT only			CS2+CS3
Mozambique	Control	303296	neg	neg	+	+	neg		neg	neg	neg	neg	neg	neg					LT-STh	LT-ST			CS14
Mozambique	Control	303298	neg	neg	neg	neg	neg	+	+	neg	neg	neg	neg	neg					LT-STp	LT-ST			CS14
Kenya	Case	400527	Negative	neg	+	+	neg		neg	neg	neg	+	neg	+					LT-STh	LT-ST			CS2+CS3
Kenya	Case	400530	Negative	neg	+	+	neg		neg	neg	neg	neg	neg	+					LT-STh	LT-ST			CS14
Kenya	Case	400532	Negative	neg	neg	neg	neg	+	+	neg	neg	neg	neg	neg					LT-STh	LT-ST			CS14
Kenya	Case	400563	Negative	+	neg	neg	neg		neg	neg	neg	neg	neg	neg					STh	ST only			CS2+CS3
Kenya	Case	400572	+	neg	neg	neg	neg		neg	neg	neg	neg	neg	neg					STh	ST only			CS7
Kenya	Case	400578	+	neg	neg	neg	neg		neg	neg	neg	neg	neg	+					STh	ST only			CS2+CS3
Kenya	Case	400584	Negative	neg	neg	neg	neg	+	+	neg	neg	neg	neg	neg					STh	ST only			CS7
Kenya	Case	400588	Negative	neg	neg	neg	neg	+	+	neg	neg	+	neg	neg					LT-STh	LT-ST			CS3
Kenya	Case	400599	Negative	neg	neg	neg	neg		neg	neg	neg	+	neg	neg					STh	ST only			CS2+CS3
Kenya	Case	400605	Negative	neg	neg	neg	neg		neg	neg	neg	+	neg	neg					STh	ST only			CS5+CS6
Kenya	Case	400640	Negative	neg	neg	neg	neg		neg	neg	neg	+	neg	neg					LT-STp	LT-ST	+	+	CFA/I
Kenya	Case	400642	Negative	neg	neg	neg	neg		neg	neg	neg	+	neg	neg					STh	ST only			CS7
Kenya	Case	400643	Negative	neg	neg	neg	neg		neg	neg	neg	+	neg	neg					STh	ST only			CS7
Kenya	Case	400649	Negative	neg	neg	neg	neg		neg	neg	neg	+	neg	neg					STh	ST only			CS5+CS6
Kenya	Control	400650	Negative	neg	neg	neg	neg	neg	+	neg	neg	neg	neg	neg					STh	ST only			CFA/I
Kenya	Control	400655	Negative	neg	neg	neg	neg		neg	neg	neg	+	neg	neg					LT-STp	LT-ST	+	+	CS3
Kenya	Case	400658	Negative	neg	neg	neg	neg		neg	neg	neg	+	neg	neg					STh	ST only			CFA/I
Kenya	Control	400693	Negative	neg	neg	neg	neg		neg	neg	neg	+	neg	neg					STh	ST only			CS14
Kenya	Case	400698	Negative	neg	neg	neg	neg		neg	neg	neg	+	neg	neg					LT only	LT only			CS14
Kenya	Control	400706	Negative	neg	neg	neg	neg		neg	neg	neg	+	neg	neg					LT only	LT only			CFA/I
Kenya	Case	400710	+	neg	neg	neg	neg		neg	neg	neg	+	neg	+					STh	ST only			CS5+CS6
Kenya	Case	400722	Negative	neg	neg	neg	neg		neg	neg	+	+	neg	neg					LT-STp	LT-ST	neg	neg	CFA/I
Kenya	Case	400726	Negative	neg	neg	neg	neg		neg	+	neg	neg	neg	neg					LT only	LT only			CFA/I
Kenya	Control	400739	Negative	neg	neg	neg	neg		neg	neg	neg	+	neg	neg					STh	ST only			CFA/I
Kenya	Case	400740	+	neg	neg	neg	neg		neg	neg	neg	+	neg	+					STh	ST only			CS7
Kenya	Case	400742	Negative	neg	neg	neg	neg		neg	neg	neg	+	neg	neg					STh	ST only			CFA/I
Kenya	Control	400757	+	neg	neg	neg	neg		neg	neg	neg	+	neg	+					STh	ST only			CFA/I
Kenya	Control	400760	Negative	neg	neg	neg	neg	neg	+	neg	neg	+	neg	+					STh	ST only			CS2+CS3
Kenya	Case	400773	Negative	neg	neg	neg	neg		neg	neg	neg	+	neg	neg					STh	ST only			CS14
Kenya	Case	400777	Negative	neg	neg	neg	neg		neg	neg	neg	+	neg	neg					LT-STp	LT-ST	neg	neg	CFA/I
Kenya	Case	400785	Negative	neg	neg	neg	neg	+	+	neg	neg	neg	neg	neg					LT-STh	LT-ST			CS3
Kenya	Control	400788	Negative	neg	neg	neg	neg		neg	neg	+	neg	neg	neg					LT-STp	LT-ST			neg
Kenya	Case	400797	Negative	neg	neg	neg	neg		neg	neg	neg	neg	neg	neg	neg	neg			LT only	LT only			CS6
Kenya	Control	400798	Negative	neg	neg	+	neg		neg	neg	neg	neg	neg	+					LT-STh	LT-ST			CS17
Kenya	Case	400799	Negative	neg	+	+	neg		neg	neg	neg	neg	neg	+					LT-STh	LT-ST			CS12
Kenya	Case	400803	Negative	neg	neg	neg	neg	+	+	neg	neg	neg	neg	neg					LT-STh	LT-ST			neg
Kenya	Case	400807	Negative	neg	neg	neg	neg		neg	neg	neg	+	neg	neg					STh	ST only			neg
Kenya	Case	400818	+	neg	neg	neg	neg		neg	neg	neg	neg	neg	neg					STh	ST only			neg
Kenya	Control	400819	Negative	neg	neg	neg	neg		neg	neg	+	neg	neg	neg					LT-STp	LT-ST	neg	neg	neg
Kenya	Case	400834	Negative	neg	neg	neg	neg	+	+	neg	neg	+	neg	neg					STh	ST only			neg
Kenya	Control	400835	Negative	neg	neg	neg	neg		neg	neg	neg	+	neg	neg					LT only	LT only			CS14
Kenya	Case	400854	Negative	neg	neg	neg	neg		neg	neg	neg	neg	neg	neg	neg	neg			LT only	LT only			neg
Kenya	Case	400861	+	neg	neg	neg	neg		neg	neg	neg	+	neg	+					STh	ST only			neg
Kenya	Control	400872	Negative	neg	neg	neg	neg	neg	+	neg	neg	neg	neg	neg					LT only	LT only			neg
Kenya	Case	400875	Negative	neg	neg	neg	neg	+	+	neg	neg	neg	neg	neg					LT-STh	LT-ST			CS12
Kenya	Case	400883	Negative	neg	neg	neg	neg		neg	+	neg	neg	neg	neg					LT only	LT only			CS2+CS3
Kenya	Control	400884	Negative	neg	neg	neg	neg		neg	neg	neg	neg	neg	neg	neg	neg			LT only	LT only			neg
Kenya	Case	400893	+	neg	neg	neg	neg		neg	neg	neg	neg	neg	+					STh	ST only			neg
Kenya	Control	400901	Negative	neg	neg	neg	neg		neg	neg	neg	neg	neg	neg	neg	neg			LT only	LT only			neg
Kenya	Case	400903	+	neg	neg	neg	neg		neg	neg	neg	neg	neg	neg					STh	ST only			neg
Kenya	Case	400926	+	neg	neg	neg	neg		neg	neg	neg	neg	neg	+					STh	ST only			CS5+CS6
Kenya	Case	400952	Negative	neg	neg	neg	neg		neg	neg	neg	+	neg	neg					LT-STh	LT-ST	neg	neg	CFA/I
Kenya	Control	400964	Negative	neg	neg	neg	neg		neg	neg	neg	+	neg	neg					LT-STp	LT-ST	+	+	CS14
Kenya	Case	400985	Negative	neg	neg	neg	neg		neg	neg	neg	+	neg	neg					STh	ST only			CS5+CS6
Kenya	Case	401004	Negative	neg	neg	neg	neg		neg	neg	neg	+	neg	neg					LT-STp	LT-ST	neg	neg	CS5+CS6
Kenya	Case	401023	Negative	neg	neg	neg	neg		neg	neg	neg	+	neg	neg					STh	ST only			neg
Kenya	Case	401025	neg	neg	neg	neg	neg		neg	neg	neg	neg	neg	neg	neg	neg			LT-STp	LT-ST	+	+	CS5+CS6
Kenya	Control	401040	Negative	neg	neg	neg	neg	neg	+	neg	neg	neg	neg	+					LT only	LT only			neg
Kenya	Control	401061	Negative	neg	neg	neg	+	neg	+	neg	neg	neg	neg	+					LT-STp	LT-ST			CS5+CS6
Kenya	Control	401064	Negative	neg	neg	neg	neg		neg	neg	neg	+	neg	neg					STh	ST only			CS5+CS6
Kenya	Case	401068	Negative	neg	neg	neg	neg	neg	+	neg	neg	+	neg	+					LT only	LT only			CS5+CS6
Kenya	Control	401070	Negative	neg	neg	neg	neg		neg	neg	neg	neg	neg	neg	neg	neg			LT-STp	LT-ST	+	+
Kenya	Control	401071	Negative	neg	neg	neg	neg		neg	neg	neg	neg	neg	neg	Not found	Not found			LT only	LT only			neg
Kenya	Case	401080	Negative	neg	neg	neg	neg	+	+	neg	neg	+	neg	neg					LT only	LT only			CS5+CS6
Kenya	Case	401087	Negative	neg	neg	neg	neg		neg	neg	neg	+	neg	neg					LT only	LT only
Kenya	Control	401096	Negative	neg	neg	neg	neg		neg	neg	neg	+	neg	neg					LT only	LT only			CS5+CS6
Kenya	Case	401097	Negative	neg	neg	neg	neg		neg	neg	neg	+	neg	neg					LT only	LT only			neg
Kenya	Control	401102	+	neg	neg	neg	neg		neg	neg	neg	neg	neg	+					STh	ST only
Kenya	Control	401123	Negative	neg	neg	neg	neg		neg	neg	neg	+	neg	neg					LT only	LT only			CS5+CS6
Kenya	Case	401151	+	neg	neg	neg	neg		neg	neg	neg	neg	neg	+					STh	ST only			neg
Kenya	Control	401159	Negative	neg	neg	neg	neg		neg	neg	+	neg	neg	neg					LT-STp	LT-ST	neg	neg	neg
Kenya	Case	401186	Negative	neg	+	+	neg		neg	neg	neg	neg	neg	+					LT-STh	LT-ST			CFA/I
Kenya	Case	401192	neg	neg	neg	neg	neg	+	+	neg	neg	neg	neg	neg					LT-STp	LT-ST			CS14
Kenya	Control	401197	Negative	neg	neg	neg	neg		neg	neg	neg	neg	+	neg					LT only	LT only			CS14
Kenya	Case	401202	Negative	neg	neg	neg	neg		neg	neg	neg	neg	neg	neg	neg	neg			LT-STp	LT-ST	+	+
Kenya	Control	401205	Negative	neg	neg	neg	neg		neg	neg	neg	neg	neg	neg	neg	neg			LT only	LT only
Kenya	Control	401207	Negative	neg	neg	neg	neg		neg	neg	neg	neg	neg	neg	neg	neg			LT only	LT only
Kenya	Case	401209	neg	neg	neg	neg	neg		neg	neg	neg	neg	neg	neg					LT only	LT only			neg
Kenya	Case	401248	+	neg	neg	neg	neg		neg	neg	neg	neg	neg	+					STh	ST only			neg
Kenya	Case	401258	Negative	neg	neg	neg	neg		neg	neg	neg	+	neg	neg					STh	ST only			neg
Kenya	Control	401265	Negative	neg	neg	neg	neg		neg	neg	neg	neg	neg	neg	neg	neg			LT-STp	LT-ST	neg	neg
Kenya	Control	401275	Negative	neg	neg	neg	neg	+	+	neg	neg	neg	neg	neg					LT only	LT only			neg
Kenya	Case	401280	Negative	neg	neg	neg	neg		neg	neg	neg	neg	neg	neg	neg	neg			LT only	LT only			CS6
Kenya	Control	401285	Negative	neg	neg	neg	neg		neg	neg	neg	neg	neg	neg	neg	neg			STh	ST only
Kenya	Control	401295	Negative	neg	neg	neg	neg	neg	+	neg	neg	neg	neg	neg					LT only	LT only			CS6
Kenya	Case	401312	Negative	neg	neg	neg	neg	neg	+	neg	neg	neg	neg	neg					LT only	LT only			CS14
Kenya	Control	401339	Negative	neg	neg	neg	neg		neg	neg	neg	neg	neg	neg	neg	neg			LT only	LT only			CS14
Kenya	Case	401370	Negative	neg	neg	neg	neg		neg	neg	neg	neg	neg	neg	neg	neg			LT only	LT only			CS5+CS6
Kenya	Case	401376	Negative	neg	neg	neg	neg		neg	neg	neg	neg	neg	neg	neg	neg			LT only	LT only
Kenya	Control	401390	Negative	neg	neg	neg	neg		neg	neg	neg	neg	neg	neg	neg	neg			LT only	LT only
Kenya	Control	401413	Negative	neg	neg	neg	neg		neg	neg	+	neg	neg	neg					LT-STp	LT-ST	neg	neg
Kenya	Case	401414	Negative	neg	neg	neg	neg		neg	neg	+	neg	neg	neg					LT-STp	LT-ST	neg	neg
Kenya	Control	401443	Negative	neg	neg	neg	neg	neg	+	neg	neg	neg	neg	neg					LT only	LT only
Kenya	Case	401469	Negative	neg	neg	neg	neg		neg	neg	+	+	neg	neg					LT-STp	LT-ST	neg	neg
Kenya	Control	401488	Negative	neg	neg	neg	neg		neg	neg	neg	+	neg	neg					STh	ST only
Kenya	Control	401492	Negative	neg	neg	neg	neg		neg	neg	neg	neg	+	neg					LT only	LT only
Kenya	Case	401502	Negative	neg	neg	neg	neg		neg	neg	neg	+	neg	neg					STh	ST only
Kenya	Case	401518	Negative	neg	neg	neg	neg		neg	neg	neg	neg	neg	neg	neg	neg			LT only	LT only
Kenya	Case	401564	Negative	neg	neg	neg	neg		neg	neg	neg	+	neg	neg					STh	ST only
Kenya	Case	401567	Negative	neg	neg	neg	neg		neg	neg	neg	+	+	neg					STh	ST only
Kenya	Control	401570	Negative	neg	+	+	neg		neg	neg	neg	+	neg	+					LT-STh	LT-ST
Kenya	Case	401573	Negative	neg	+	+	neg		neg	neg	neg	neg	neg	neg					LT-STh	LT-ST
Kenya	Case	401581	Negative	neg	neg	neg	neg	neg	+	neg	neg	neg	neg	neg					LT only	LT only
Kenya	Control	401590	Negative	neg	neg	neg	neg		neg	neg	neg	+	neg	neg					LT only	LT only
Kenya	Control	401597	Negative	neg	neg	neg	neg		neg	neg	neg	neg	neg	neg	neg	neg			STh	ST only
Kenya	Control	401600	Negative	neg	neg	neg	neg		neg	neg	neg	neg	neg	neg	neg	neg			LT-STp	LT-ST	neg	neg
Kenya	Case	401613	Negative	neg	neg	neg	neg		neg	neg	neg	neg	neg	neg	neg	neg			LT only	LT only
Kenya	Control	401616	Negative	neg	neg	neg	neg		neg	neg	neg	+	neg	neg					STh	ST only
Kenya	Case	401644	Negative	neg	neg	neg	neg		neg	neg	neg	+	neg	neg					LT only	LT only
Kenya	Control	401647	Negative	neg	neg	neg	neg	neg	+	neg	neg	+	neg	neg					LT only	LT only
Kenya	Case	401652	Negative	neg	neg	neg	neg		neg	neg	neg	neg	neg	neg	Not found	Not found			LT only	LT only
Kenya	Control	401655	Negative	neg	neg	neg	neg		neg	neg	neg	+	neg	+					STh	ST only
Kenya	Control	401657	Negative	neg	neg	neg	neg		neg	neg	neg	+	neg	neg					LT-STp	LT-ST	neg	neg
Kenya	Case	401672	+	neg	neg	neg	neg		neg	neg	neg	+	neg	neg					STh	ST only
Kenya	Control	401673	Negative	neg	neg	neg	neg		neg	neg	neg	+	neg	neg					STh	ST only
Kenya	Case	401715	Negative	neg	neg	neg	neg	+	+	neg	neg	+	neg	neg					STh	ST only
Kenya	Case	401724	Negative	neg	neg	neg	neg		neg	neg	neg	neg	neg	+					STh	ST only
Kenya	Case	401740	Negative	neg	neg	neg	neg	neg	+	neg	neg	neg	neg	neg					LT only	LT only
Kenya	Control	401756	Negative	neg	neg	neg	neg		neg	+	neg	+	neg	neg					LT only	LT only
Kenya	Control	401782	Negative	neg	neg	neg	neg	+	+	neg	neg	neg	neg	neg					LT only	LT only
Kenya	Case	401783	Negative	neg	neg	neg	neg		neg	neg	neg	neg	neg	neg	neg	neg			LT only	LT only
Kenya	Case	401788	Negative	neg	neg	neg	neg		neg	neg	neg	+	neg	neg					LT only	LT only
Kenya	Control	401800	Negative	neg	neg	neg	neg		neg	neg	neg	neg	neg	neg	neg	neg			LT only	LT only
Kenya	Case	401803	Negative	neg	neg	neg	neg		neg	neg	neg	neg	neg	neg	neg	neg			LT only	LT only			neg
Kenya	Control	401808	Negative	neg	neg	neg	neg		neg	neg	neg	neg	neg	neg	neg	neg			LT-STp	LT-ST	+	+
Kenya	Case	401815	Negative	neg	neg	neg	neg	+	+	neg	neg	neg	neg	neg					LT only	LT only
Kenya	Control	401826	neg	neg	neg	neg	neg		neg	neg	neg	neg	neg	+					STh	ST only
Kenya	Case	401830	neg	neg	neg	neg	neg		neg	neg	neg	neg	neg	neg	neg	neg			LT only	LT only
Kenya	Control	401836	Negative	+	neg	neg	neg		neg	neg	neg	neg	neg	neg					LT only	LT only
Kenya	Control	401846	neg	neg	neg	neg	neg	+	+	neg	neg	neg	neg	neg					STh	ST only
Kenya	Control	401858	Negative	neg	neg	+	neg		neg	neg	neg	+	neg	+					LT-STh	LT-ST
Kenya	Case	401875	Negative	neg	neg	neg	neg	+	+	neg	neg	neg	neg	neg					LT-STh	LT-ST
Kenya	Control	401893	+	neg	neg	neg	neg		neg	neg	neg	neg	neg	+					STh	ST only
Kenya	Control	401897	Negative	neg	neg	neg	neg		neg	neg	neg	+	neg	neg					STh	ST only
Kenya	Case	401900	Negative	neg	neg	neg	neg		neg	neg	neg	neg	neg	neg	neg	Not analyzed			LT only	LT only
Kenya	Control	401908	Negative	neg	neg	neg	neg		neg	neg	neg	+	neg	neg					STh	ST only
Kenya	Case	401909	Negative	neg	neg	neg	neg		neg	neg	neg	neg	neg	neg	neg	Not analyzed			LT only	LT only			CS2+CS3
Kenya	Case	401924	Negative	neg	neg	neg	neg	+	+	neg	neg	+	neg	neg					STh	ST only
Kenya	Case	401925	Negative	neg	neg	neg	neg		neg	neg	neg	+	neg	neg					STh	ST only			CS3
Kenya	Case	401936	neg	neg	neg	+	neg		neg	neg	neg	neg	neg	+					LT-STh	LT-ST
Kenya	Control	401945	Negative	neg	neg	neg	neg	+	+	neg	neg	neg	neg	neg					LT-STh	LT-ST			CS5+CS6
Kenya	Case	401949	+	neg	neg	neg	neg		neg	neg	neg	neg	neg	neg					STh	ST only			CFA/I
Kenya	Case	401952	Negative	+	neg	+	neg		neg	neg	neg	neg	neg	+					LT-STh	LT-ST			CS2+CS3
Kenya	Case	401963	+	neg	neg	neg	neg		neg	neg	neg	neg	neg	+					STh	ST only			CS5+CS6
Kenya	Case	401981	+	neg	neg	neg	neg		neg	neg	neg	neg	neg	+					STh	ST only			neg
Kenya	Case	401984	Negative	neg	neg	neg	neg		neg	neg	neg	neg	neg	neg	neg	neg			LT only	LT only			CS5+CS6
Kenya	Case	401986	Negative	neg	neg	neg	neg		neg	neg	neg	+	neg	neg					STh	ST only			CS5+CS6
Kenya	Case	401992	neg	neg	neg	neg	neg		neg	+	neg	neg	neg	neg					LT only	LT only
Kenya	Case	401993	neg	neg	neg	neg	neg		neg	neg	neg	+	neg	neg					STh	ST only			CS5+CS6
Kenya	Control	401994	neg	neg	neg	neg	neg		neg	neg	neg	neg	neg	neg	+	neg			LT only	LT only			CS4+CS6
Kenya	Case	402001	+	neg	neg	neg	neg		neg	neg	neg	neg	neg	+					STh	ST only			CS5+CS6
Kenya	Case	402007	neg	neg	neg	neg	neg	+	+	neg	neg	neg	neg	neg					STh	ST only			CS5+CS6
Kenya	Case	402017	neg	neg	neg	neg	neg		neg	neg	neg	neg	neg	neg	neg	neg			LT only	LT only
Kenya	Case	402036	neg	neg	neg	neg	neg		neg	+	neg	neg	neg	neg					LT only	LT only
Kenya	Case	402038	neg	neg	neg	neg	neg		neg	neg	+	neg	neg	neg					LT-STp	LT-ST	neg	neg	CS5+CS6
Kenya	Control	402042	neg	neg	neg	neg	neg		neg	neg	neg	neg	neg	neg	neg	neg			LT-STp	LT-ST
Kenya	Case	402043	neg	neg	neg	neg	neg		neg	neg	neg	+	neg	neg					STh	ST only			neg
Kenya	Control	402049	neg	neg	neg	neg	neg	neg	+	neg	neg	neg	neg	neg					LT-STh	LT-ST
Kenya	Case	402052	neg	neg	neg	neg	neg	neg	+	neg	neg	neg	neg	neg					LT-STh	LT-ST			CS2+CS3
Kenya	Control	402057	neg	neg	neg	neg	neg		neg	neg	neg	neg	neg	neg	neg	neg			LT only	LT only			CS2+CS3
Kenya	Case	402068	neg	neg	neg	neg	neg	+	+	neg	neg	neg	neg	neg					LT-STh	LT-ST
Kenya	Case	402071	neg	neg	neg	neg	neg		neg	+	neg	neg	neg	neg					LT only	LT only
Kenya	Control	402110	neg	neg	+	+	neg		neg	neg	neg	neg	neg	+					LT-STh	LT-ST			CS6
Kenya	Case	402159	neg	neg	neg	+	neg		neg	neg	neg	neg	neg	neg					LT-STh	LT-ST			CS6
Kenya	Control	402199	neg	neg	neg	neg	neg		neg	neg	neg	neg	neg	neg	neg	neg			LT only	LT only			CS6
Kenya	Control	402207	neg	neg	neg	neg	neg		neg	neg	neg	neg	neg	neg	+	neg			LT only	LT only			CS2+(CS3)
Kenya	Control	402209	neg	neg	neg	neg	neg	+	+	neg	neg	neg	neg	neg					LT only	LT only			CS2+CS3
Kenya	Case	402213	neg	neg	neg	neg	neg		neg	neg	neg	neg	neg	neg	neg	neg			STh	ST only			CS6
Kenya	Case	402219	neg	+	neg	+	neg		neg	neg	neg	neg	neg	+					LT-STh	LT-ST			CS4+CS6
Kenya	Case	402245	neg	neg	neg	neg	neg	+	+	neg	neg	neg	neg	neg					STh	ST only			CFA/I
Kenya	Case	402256	neg	neg	neg	neg	neg		neg	neg	neg	neg	neg	neg	neg	neg			LT only	LT only
Kenya	Case	402270	neg	neg	neg	neg	neg		neg	neg	neg	neg	neg	neg	neg	neg			LT only	LT only			CS7
Kenya	Control	402280	neg	neg	neg	neg	neg		neg	neg	neg	neg	neg	neg	neg	neg			LT only	LT only
Kenya	Case	402286	neg	neg	neg	neg	neg		neg	neg	neg	neg	neg	neg	neg	Not analyzed			LT-STp	LT-ST	neg	neg
Kenya	Control	402291	neg	neg	neg	neg	neg		neg	neg	neg	neg	neg	neg	+	neg			LT only	LT only			(CS6)
Kenya	Control	402293	neg	neg	neg	neg	neg	neg	neg	neg	neg	neg	neg	+					LT-STh	LT-ST	neg	neg	neg
Kenya	Control	402295	neg	neg	neg	neg	neg	neg	+	neg	neg	neg	neg	+					STp	ST only
Kenya	Case	402297	neg	neg	neg	neg	neg		neg	neg	neg	neg	neg	+					LT only	LT only			CS2+CS3
Kenya	Control	402311	neg	neg	neg	neg	neg	neg	+	neg	neg	neg	neg	neg					LT only	LT only			CS6
Kenya	Case	402329	+	neg	neg	neg	neg		neg	neg	neg	neg	neg	+					STh	ST only			CS5+CS6
Kenya	Case	402332	neg	neg	neg	neg	neg		neg	neg	neg	neg	neg	+					LT only	LT only
Kenya	Case	402339	neg	neg	neg	neg	neg	neg	+	neg	neg	neg	neg	+					LT only	LT only			CS6+CS8
Kenya	Case	402341	neg	neg	neg	neg	neg		neg	neg	neg	neg	neg	neg	neg	neg			LT only	LT only			CFA/I
Kenya	Case	402342	+	neg	neg	neg	neg		neg	neg	neg	neg	neg	+					LT-STh	LT-ST			CS5+CS6
Kenya	Control	402364	neg	neg	neg	neg	neg	+	+	neg	neg	neg	neg	neg					LT-STh	LT-ST			neg
Kenya	Case	402371	neg	neg	neg	neg	neg	+	+	neg	neg	neg	neg	neg					STh	ST only			CS7
Kenya	Control	402372	neg	neg	neg	neg	neg	neg	+	neg	neg	neg	neg	neg					LT only	LT only			CS5+CS6
Kenya	Case	402388	neg	neg	neg	neg	neg		neg	neg	+	neg	neg	neg					LT-STp	LT-ST	neg	neg	neg
Kenya	Case	402396	neg	neg	neg	neg	neg	+	+	neg	neg	neg	neg	neg					LT-STh	LT-ST			neg
Kenya	Control	402400	neg	neg	neg	neg	neg		neg	neg	neg	neg	neg	neg	neg	neg			LT only	LT only			neg
Kenya	Case	402404	+	neg	neg	neg	neg		neg	neg	neg	neg	neg	+					STh	ST only			CS17
Kenya	Case	402407	neg	neg	neg	neg	neg		neg	neg	neg	+	neg	neg					STh	ST only			CS5+CS6
Kenya	Case	402411	+	neg	neg	neg	neg		neg	neg	neg	neg	neg	+					STh	ST only			neg
Kenya	Control	402421	neg	neg	neg	neg	neg		neg	neg	neg	neg	neg	neg	neg	neg			STh	ST only			CFA/I
Kenya	Control	402443	neg	neg	neg	neg	neg		neg	neg	neg	neg	neg	neg	neg	neg			LT only	LT only			CFA/I
Kenya	Control	402460	neg	neg	neg	neg	neg		neg	neg	neg	neg	neg	+					STh	ST only			CS17
Kenya	Control	402473	neg	neg	neg	neg	neg		neg	+	neg	neg	neg	neg					LT only	LT only			CS6
Kenya	Case	402481	neg	+	neg	+	neg		neg	neg	neg	neg	neg	neg					LT-STh	LT-ST			neg
Kenya	Control	402498	neg	neg	neg	neg	neg		neg	neg	neg	+	neg	neg					STh	ST only			CS6 CS8
Kenya	Case	402514	neg	neg	neg	neg	neg	neg	+	neg	neg	neg	neg	+					LT only	LT only			CS5+CS6
Kenya	Case	402524	neg	neg	neg	neg	neg		neg	neg	neg	neg	neg	neg	neg	neg			LT only	LT only			neg
Kenya	Control	402548	neg	neg	neg	neg	neg		neg	neg	neg	neg	neg	neg	neg	neg			LT only	LT only			CS6
Kenya	Case	402552	neg	+	neg	+	neg		neg	neg	neg	neg	neg	+					LT-STh	LT-ST			CS6
Kenya	Control	402581	neg	neg	neg	neg	neg		neg	neg	neg	neg	neg	neg	+	neg			LT only	LT only			neg
Kenya	Case	402594	neg	neg	neg	neg	neg		neg	neg	neg	neg	neg	neg	neg	Not analyzed			LT-STh	LT-ST	neg	neg	neg
Kenya	Control	402608	neg	neg	neg	neg	neg		neg	neg	neg	neg	neg	neg	neg	neg			LT only	LT only			CFA/I
Kenya	Case	402612	neg	neg	neg	neg	neg	+	+	neg	neg	neg	neg	neg					LT-STh	LT-ST			CS6
Kenya	Case	402661	neg	neg	neg	neg	neg		neg	neg	neg	neg	neg	neg	Dead strain	Dead strain			LT-STp	LT-ST	+	+	neg
Kenya	Case	402663	+	neg	neg	neg	neg		neg	neg	neg	neg	neg	+					LT-STh	LT-ST			CS17
Kenya	Control	402666	neg	neg	neg	neg	neg		neg	neg	neg	neg	neg	neg	+	neg			LT only	LT only			neg
Kenya	Case	402740	neg	neg	neg	neg	neg		neg	+	neg	neg	neg	neg					LT only	LT only			CS5+CS6
Kenya	Case	402747	neg	neg	neg	neg	neg	neg	+	neg	neg	neg	neg	neg					STh	ST only			neg
Kenya	Control	402748	neg	neg	neg	neg	neg		neg	+	neg	neg	neg	neg					LT only	LT only			CS7
Kenya	Case	402762	neg	neg	neg	neg	neg	neg	+	neg	neg	+	neg	neg					STh	ST only			CFA/I
Kenya	Control	402771	neg	neg	neg	neg	neg	neg	+	neg	neg	neg	neg	neg					STh	ST only
Kenya	Control	402775	neg	neg	+	+	neg		neg	neg	neg	neg	neg	neg					LT-STh	LT-ST			CFA/I
Kenya	Control	402783	neg	neg	neg	neg	neg	+	+	neg	neg	neg	neg	+					STh	ST only			neg
Kenya	Case	402793	neg	neg	neg	neg	neg		neg	neg	neg	neg	neg	neg	neg	neg			LT only	LT only			neg
Kenya	Control	402803	neg	neg	neg	neg	neg		neg	neg	neg	neg	neg	neg	neg	neg			LT only	LT only			neg
Kenya	Case	402814	neg	neg	neg	neg	neg		neg	neg	neg	neg	neg	neg	neg	neg			LT only	LT only			CS14
Kenya	Control	402846	neg	neg	neg	neg	neg	neg	+	neg	neg	neg	neg	neg					LT only	LT only			neg
Kenya	Case	402856	neg	neg	neg	neg	neg	neg	+	neg	neg	neg	neg	neg					LT only	LT only			CFA/I
Kenya	Control	402857	neg	neg	neg	neg	neg		neg	neg	neg	neg	neg	neg	neg	neg			LT only	LT only			CS17
Kenya	Case	402858	neg	neg	neg	neg	neg	neg	+	neg	neg	neg	neg	neg					LT only	LT only
Kenya	Case	402878	neg	neg	neg	neg	neg		neg	neg	neg	neg	neg	neg	neg	Not analyzed			STh	ST only			CS5+CS6
Kenya	Control	402879	neg	neg	neg	neg	neg		neg	neg	neg	neg	neg	neg	neg	neg			LT only	LT only			neg
Kenya	Control	402883	neg	neg	neg	neg	neg		neg	neg	neg	neg	neg	neg	neg	neg			LT only	LT only			CS6 CS8
Kenya	Control	402938	neg	neg	neg	neg	neg		neg	neg	neg	neg	neg	neg	+	neg			LT only	LT only			neg
Kenya	Control	402949	neg	neg	neg	neg	neg		neg	neg	neg	neg	neg	neg	+	neg			LT only	LT only			CS4+CS6
Kenya	Control	402953	neg	neg	neg	neg	neg		neg	neg	neg	neg	neg	neg	neg	neg			LT only	LT only			CS5+CS6
Kenya	Control	402985	neg	neg	neg	neg	neg		neg	neg	neg	neg	neg	neg	neg	neg			LT-STp	LT-ST	+	+	CS5+CS6
Kenya	Control	402993	neg	neg	neg	neg	neg		neg	+	neg	neg	neg	neg					LT only	LT only			neg
Kenya	Control	403023	neg	neg	neg	neg	neg		neg	neg	neg	neg	neg	neg	neg	neg			LT-STp	LT-ST	neg	neg	CS1+CS3
Kenya	Case	403027	neg	+	neg	+	neg		neg	neg	neg	neg	neg	neg					LT-STh	LT-ST			neg
Kenya	Case	403030	neg	neg	neg	neg	neg	neg	+	neg	neg	neg	neg	+					STh	ST only			CFA/I
Kenya	Control	403033	neg	neg	neg	neg	neg	neg	+	neg	neg	neg	neg	neg					LT-STp	LT-ST			CS5+CS6
Kenya	Control	403039	+	neg	neg	neg	neg		neg	neg	neg	neg	neg	+					STh	ST only			CS5+CS6
Kenya	Case	403047	neg	neg	neg	neg	neg	+	+	neg	neg	neg	neg	neg					STh	ST only			CFA/I
Kenya	Case	403056	neg	neg	+	+	neg		neg	neg	neg	neg	neg	+					LT-STh	LT-ST			CFA/I
Kenya	Case	403068	neg	neg	neg	neg	neg		neg	neg	neg	neg	neg	neg					LT-STh	LT-ST	neg	neg	CS5+CS6
Kenya	Case	403083	neg	neg	neg	neg	neg		neg	neg	neg	neg	+	neg					LT only	LT only			CFA/I
Kenya	Case	403089	neg	+	neg	+	neg		neg	neg	neg	neg	neg	+					LT-STh	LT-ST			CS5+CS6
Kenya	Control	403098	neg	neg	neg	neg	neg	neg	+	neg	neg	neg	neg	+					LT only	LT only			CS2+CS3
Kenya	Control	403102	neg	neg	neg	neg	neg	neg	+	neg	neg	neg	neg	+					LT only	LT only			CS6
Kenya	Case	403138	+	neg	neg	neg	neg		neg	neg	neg	neg	neg	+					STh	ST only			CFA/I
Kenya	Case	403140	neg	neg	neg	neg	neg	neg	+	neg	neg	neg	neg	neg					LT only	LT only			CS5+CS6
Kenya	Control	403145	neg	neg	neg	neg	neg		neg	neg	neg	neg	+	neg					LT only	LT only			CS5+CS6
Kenya	Case	403156	neg	neg	+	neg	neg		neg	neg	neg	neg	neg	+					STh	ST only			neg
Kenya	Case	403168	neg	neg	neg	neg	neg		neg	neg	neg	neg	+	neg					LT only	LT only			neg
Kenya	Case	403170	neg	+	neg	+	neg		neg	neg	neg	neg	neg	+					LT-STh	LT-ST			neg
Kenya	Control	403180	neg	neg	+	+	neg		neg	neg	neg	neg	neg	neg					LT-STh	LT-ST			CFA/I
Kenya	Case	403182	+	neg	neg	neg	neg		neg	neg	neg	neg	neg	+					STh	ST only			neg
Kenya	Control	403186	+	neg	neg	neg	neg		neg	neg	neg	neg	neg	+					STh	ST only			(CS14)?
Kenya	Control	403204	neg	+	+	neg	neg	neg	+	neg	neg	neg	neg	neg					LT only	LT only			CS7
Kenya	Case	403211	neg	neg	neg	neg	+		+	neg	neg	neg	neg	+					LT-STp	LT-ST			CS3
Kenya	Case	403213	neg	+	neg	+	neg		neg	neg	neg	neg	neg	+					LT-STh	LT-ST			CS17
Kenya	Control	403214	neg	neg	neg	neg	neg		neg	neg	neg	neg	neg	neg	neg	neg			LT-STp	LT-ST	neg	neg	CS3
Kenya	Case	403232	neg	neg	neg	neg	neg		neg	neg	neg	neg	neg	+					STh	ST only			neg
Kenya	Case	403237	neg	neg	neg	neg	neg		neg	+	neg	neg	neg	neg					LT only	LT only			CS17
Kenya	Case	403253	neg	neg	neg	neg	neg		neg	neg	neg	neg	neg	neg	neg	Not analyzed			STh	ST only			CS17
Kenya	Control	403261	neg	neg	neg	neg	neg		neg	neg	neg	neg	neg	neg	neg	neg			LT only	LT only			CS2+CS3
Kenya	Control	403273	neg	+	neg	+	neg		neg	neg	neg	neg	neg	neg					LT-STh	LT-ST			CS14
Kenya	Case	403292	neg	neg	neg	neg	neg		neg	neg	neg	neg	neg	neg	neg	neg			LT only	LT only			neg
Kenya	Control	403307	neg	neg	neg	neg	neg		neg	neg	neg	neg	+	neg					LT only	LT only			CFA/I
Kenya	Control	403310	neg	neg	neg	neg	neg		neg	neg	neg	neg	neg	neg	neg	neg			LT only	LT only			CS2+CS3
Kenya	Case	403314	neg	neg	neg	neg	neg		neg	neg	neg	neg	neg	neg	neg	Not analyzed			STh	ST only			neg
Kenya	Control	403320	neg	neg	neg	neg	neg		neg	neg	neg	neg	neg	neg	neg	neg			STh	ST only
Kenya	Control	403322	neg	neg	neg	neg	neg		neg	neg	+	neg	neg	neg					LT only	LT only			CS2+CS3
Kenya	Case	403326	neg	neg	neg	neg	neg	neg	+	neg	neg	neg	neg	+					LT only	LT only
Kenya	Case	403338	neg	neg	neg	neg	neg		neg	+	neg	neg	neg	neg					LT only	LT only			CS7
Kenya	Control	403352	neg	neg	neg	neg	neg	neg	+	neg	neg	neg	neg	neg					LT only	LT only			neg
Kenya	Control	403358	neg	neg	neg	neg	neg		neg	neg	neg	neg	neg	neg	neg	neg			LT only	LT only			neg
Kenya	Control	403361	neg	neg	neg	neg	neg		neg	neg	neg	neg	+	neg					LT only	LT only			CFA/I
Kenya	Control	403366	neg	neg	neg	neg	neg		neg	neg	neg	neg	neg	neg	+	neg			LT only	LT only
Kenya	Case	403367	neg	neg	neg	neg	neg		neg	neg	neg	neg	neg	neg	neg	neg			LT only	LT only			neg
Kenya	Case	403370	neg	neg	neg	neg	neg		neg	neg	neg	neg	neg	neg	neg	neg			LT only	LT only			neg
Kenya	Control	403392	neg	neg	neg	neg	neg	+	+	neg	neg	neg	neg	neg					LT only	LT only			CS2+CS3
Kenya	Case	403395	neg	neg	neg	neg	neg	+	+	neg	neg	neg	neg	neg					STh	ST only			neg
Kenya	Case	403398	neg	neg	neg	neg	neg		neg	neg	neg	neg	neg	neg	neg	Not analyzed			STh	ST only			neg
Kenya	Control	403403	neg	neg	neg	neg	neg		neg	neg	neg	neg	neg	neg	neg	neg			LT-STp	LT-ST	+	+	neg
Kenya	Control	403404	neg	neg	neg	neg	neg	+	+	neg	neg	neg	neg	neg					LT-STh	LT-ST			neg
Kenya	Case	403406	+	neg	neg	neg	neg		neg	neg	neg	neg	neg	neg					STh	ST only			neg
Kenya	Control	403410	neg	neg	neg	neg	neg		neg	neg	neg	neg	neg	neg	neg	+			LT-STp	LT-ST	neg	neg	neg
Kenya	Case	403421	neg	neg	neg	neg	neg		neg	neg	+	neg	neg	neg					LT only	LT only			neg
Kenya	Control	403426	neg	neg	neg	neg	neg		neg	neg	neg	neg	neg	neg	neg	neg			LT only	LT only			CS1+CS3
Kenya	Control	403444	neg	neg	neg	neg	neg		neg	neg	neg	neg	neg	neg	neg	neg			LT only	LT only			CS2+CS3
Kenya	Case	403445	neg	neg	neg	neg	neg	+	+	neg	neg	neg	neg	neg					LT only	LT only			neg
Kenya	Case	403448	neg	neg	neg	neg	neg	neg	+	neg	neg	neg	neg	neg					LT-STp	LT-ST			CS7
Kenya	Control	403452	neg	neg	neg	neg	neg	+	+	neg	neg	neg	neg	neg					LT only	LT only
Kenya	Control	403454	neg	neg	neg	neg	neg		neg	neg	neg	neg	neg	neg	neg	neg			LT only	LT only			CS17
Kenya	Case	403456	neg	neg	neg	neg	neg		neg	neg	neg	neg	neg	neg	neg	Not analyzed			LT-STh	LT-ST	neg	neg	CS12
Kenya	Control	403458	neg	neg	neg	neg	neg	neg	+	neg	neg	neg	neg	neg					LT only	LT only
Kenya	Case	403476	neg	neg	neg	neg	neg		neg	neg	neg	+	neg	neg					LT-STp	LT-ST	+	+
Kenya	Control	403478	neg	neg	neg	neg	neg		neg	neg	+	neg	neg	neg					LT-STp	LT-ST	neg	neg	CFA/I
Kenya	Case	403479	neg	neg	neg	neg	neg	neg	+	neg	neg	neg	neg	+					LT only	LT only			CS2+CS3
Kenya	Case	403486	neg	neg	neg	neg	neg		neg	neg	neg	neg	+	neg					LT only	LT only			CS1+CS3
Kenya	Case	403492	neg	neg	neg	neg	neg	+	+	neg	neg	neg	neg	neg					LT only	LT only			CS1+CS3
Kenya	Control	403496	neg	neg	neg	neg	neg		neg	neg	neg	neg	neg	neg	neg	neg			LT only	LT only			CS2+CS3
Kenya	Control	403507	neg	neg	neg	neg	neg		neg	neg	neg	neg	neg	neg	neg	neg			LT only	LT only			CS5+CS6
Kenya	Case	403510	neg	neg	neg	neg	neg		neg	neg	neg	neg	neg	neg	+	neg			LT-STp	LT-ST	neg	neg	CS3
Kenya	Control	403519	neg	neg	neg	neg	neg		neg	neg	neg	neg	neg	neg	neg	neg			LT only	LT only			CS5+CS6
Kenya	Control	403524	neg	neg	neg	neg	neg	neg	+	neg	neg	neg	neg	+					LT only	LT only			CS14
Kenya	Control	403528	neg	neg	+	neg	neg	neg	+	neg	neg	neg	neg	neg					LT only	LT only			CS5+CS6
Kenya	Case	403558	neg	neg	neg	neg	neg		neg	neg	neg	neg	neg	neg	neg	neg			LT only	LT only			neg
Kenya	Control	403573	neg	neg	neg	neg	neg		neg	neg	neg	neg	+	neg					LT-STp	LT-ST			neg
Kenya	Case	403584	neg	neg	neg	neg	neg		neg	neg	neg	neg	neg	neg	neg	neg			LT only	LT only			CS5+CS6
Kenya	Control	403590	neg	neg	+	+	neg		neg	neg	neg	neg	neg	+					LT-STh	LT-ST			neg
Kenya	Case	403601	neg	neg	neg	neg	neg		neg	neg	neg	neg	neg	neg	neg	neg			LT only	LT only			CS5+CS6
Kenya	Control	403602	neg	neg	neg	neg	neg		neg	neg	neg	neg	neg	neg	neg	neg			LT only	LT only			neg
Kenya	Case	403610	neg	neg	+	+	neg		neg	neg	neg	neg	neg	+					LT-STh	LT-ST			CS5+CS6
Kenya	Case	403625	neg	neg	neg	neg	neg	+	+	neg	neg	neg	neg	neg					STh	ST only			neg
Kenya	Control	403657	neg	neg	neg	neg	neg		neg	neg	neg	neg	neg	neg	neg	neg			LT-STp	LT-ST	neg	neg	CS2+CS3
Kenya	Control	403660	neg	neg	neg	neg	neg	neg	+	neg	neg	neg	neg	neg					LT-STp	LT-ST			CS6
Kenya	Control	403669	neg	neg	+	neg	neg	neg	+	neg	neg	neg	neg	+					STh	ST only			neg
Kenya	Case	403692	+	neg	neg	neg	neg		neg	neg	neg	neg	neg	+					STh	ST only			CS14
Kenya	Control	403696	neg	neg	neg	neg	neg		neg	neg	neg	neg	neg	neg	neg	neg			LT only	LT only			CS14
Kenya	Control	403708	neg	neg	neg	+	neg		neg	neg	neg	neg	neg	neg					LT-STh	LT-ST			neg
Kenya	Case	403712	neg	neg	neg	neg	neg	+	+	neg	neg	neg	neg	neg					LT-STh	LT-ST			neg
Kenya	Control	403722	neg	neg	neg	neg	neg		neg	neg	neg	neg	neg	neg	neg	neg			STh	ST only			neg
Kenya	Case	403734	neg	neg	neg	neg	neg		neg	neg	neg	neg	neg	+					LT only	LT only			neg
Kenya	Control	403739	neg	neg	neg	neg	neg	+	+	neg	neg	neg	neg	neg					LT-STp	LT-ST			neg
Kenya	Control	403769	neg	neg	neg	neg	neg		neg	neg	+	neg	neg	neg					LT-STp	LT-ST	neg	neg	neg
Kenya	Case	403774	neg	neg	neg	neg	neg		neg	neg	neg	neg	neg	neg	neg	neg			LT only	LT only			neg
Kenya	Case	403776	neg	neg	neg	neg	neg		neg	neg	neg	neg	neg	neg	neg	neg			LT only	LT only			CS12
Kenya	Control	403808	neg	neg	+	+	neg		neg	neg	neg	neg	neg	+					LT-STh	LT-ST			CS1+CS3
Kenya	Case	403812	neg	neg	neg	neg	neg		neg	neg	neg	neg	neg	neg	neg	neg			LT only	LT only			neg
Kenya	Case	403815	neg	neg	neg	neg	neg		neg	neg	neg	neg	neg	neg	neg	neg			LT only	LT only			CS2+CS3
Kenya	Control	403824	neg	neg	+	neg	neg	+	+	neg	neg	neg	neg	neg					STh	ST only			CS2+CS3
Kenya	Case	403827	neg	neg	neg	neg	neg	+	+	neg	neg	neg	neg	neg					LT only	LT only			(CS5+CS6)
Kenya	Case	403829	neg	neg	neg	neg	neg		neg	neg	neg	neg	neg	+					STh	ST only			neg
Kenya	Control	403832	neg	neg	neg	neg	neg		neg	neg	neg	neg	neg	neg	neg	neg			LT only	LT only			CFA/I
Kenya	Case	403839	neg	+	neg	+	neg		neg	neg	neg	neg	neg	+					LT-STh	LT-ST			CFA/I
Kenya	Control	403845	neg	neg	neg	neg	neg		neg	neg	neg	neg	neg	neg	+	neg			LT only	LT only			CS5+CS6
Kenya	Control	403855	neg	neg	neg	neg	neg		neg	neg	neg	neg	neg	neg	neg	neg			LT-STp	LT-ST	neg	neg	CS5+CS6
Kenya	Case	403856	+	neg	neg	neg	neg		neg	neg	neg	neg	neg	+					STh	ST only			CS14
Kenya	Case	403885	neg	neg	neg	neg	neg		neg	neg	neg	neg	neg	neg	neg	Not analyzed			LT only	LT only			CS14
Kenya	Control	403919	neg	neg	+	+	neg		neg	neg	neg	neg	neg	+					LT-STh	LT-ST			CS14
Kenya	Control	403925	neg	neg	+	+	neg		neg	neg	neg	neg	neg	+					LT-STh	LT-ST			CS14
Kenya	Control	403970	neg	neg	+	neg	neg		neg	neg	neg	+	neg	neg					STh	ST only			neg
Kenya	Case	403988	neg	neg	neg	neg	neg		neg	neg	neg	+	neg	neg					STh	ST only			CFA/I
India	Case	500420	Negative	neg	neg	neg	neg		neg	neg	neg	neg	neg	neg	neg	neg			LT only	LT only			CS14
India	Case	500439	Negative	neg	neg	neg	neg	neg	+	neg	neg	neg	neg	+					LT only	LT only			CS14
India	Case	500447	Negative	neg	neg	neg	neg		neg	neg	neg	+	neg	neg					STh	ST only			neg
India	Case	500456	Negative	+	neg	+	neg		neg	neg	neg	+	neg	+					LT-STh	LT-ST			neg
India	Case	500465	Negative	neg	neg	neg	neg	neg	+	neg	neg	neg	neg	+					STh	ST only			CFA/I
India	Case	500468	+	neg	neg	neg	neg		neg	neg	neg	neg	neg	+					LT-STh	LT-ST			CS7
India	Case	500469	+	neg	neg	neg	neg		neg	neg	neg	+	neg	+					STh	ST only			CS14
India	Case	500473	Negative	neg	neg	neg	neg		neg	neg	neg	neg	neg	neg	neg	neg			LT only	LT only			CFA/I
India	Case	500474	+	neg	neg	neg	neg		neg	neg	neg	neg	neg	+					LT-STh	LT-ST			neg
India	Case	500479	Negative	+	neg	+	neg		neg	neg	neg	neg	neg	+					LT-STh	LT-ST			CFA/I
India	Case	500480	Negative	neg	neg	neg	neg		neg	neg	neg	neg	neg	+					LT-STh	LT-ST	neg	neg	CS6
India	Case	500486	+	neg	neg	neg	neg		neg	neg	neg	neg	neg	+					LT-STh	LT-ST			neg
India	Case	500487	Negative	neg	neg	neg	neg		neg	neg	neg	neg	neg	neg	neg	Not analyzed			STh	ST only			CS5+CS6
India	Control	500519	Negative	neg	neg	neg	neg		neg	+	neg	neg	neg	neg					LT only	LT only			CS12
India	Control	500535	Negative	neg	neg	neg	neg	+	+	neg	neg	neg	neg	neg					STp-STh	ST only			CS3
India	Control	500544	Negative	neg	neg	neg	neg		neg	neg	neg	neg	+	neg					LT only	LT only			CS2+CS3
India	Control	500570	Negative	neg	neg	neg	neg	neg	+	neg	neg	neg	neg	+					STh	ST only			CS5+CS6
India	Control	500590	Negative	neg	neg	neg	neg		neg	neg	neg	neg	+	neg					LT only	LT only			CS14
India	Case	500601	Negative	neg	+	+	neg		neg	neg	neg	neg	neg	+					LT-STh	LT-ST			CFA/I
India	Case	500602	Negative	neg	neg	neg	neg		neg	+	neg	neg	neg	neg					LT-STh	LT-ST	neg	neg	CS5+CS6
India	Case	500630	Negative	neg	neg	neg	neg		neg	neg	neg	+	neg	neg					STh	ST only			neg
India	Case	500632	Negative	neg	neg	neg	neg		neg	neg	neg	+	neg	neg					STh	ST only			CFA/I
India	Case	500639	Negative	neg	neg	neg	neg		neg	neg	neg	+	neg	neg					LT only	LT only			neg
India	Case	500643	Negative	neg	neg	neg	neg		neg	neg	+	neg	neg	+					LT-STp	LT-ST	+	+	CS5+CS6
India	Case	500661	Negative	neg	neg	neg	neg	neg	+	neg	neg	neg	+	neg					LT only	LT only			CS7
India	Case	500662	Negative	neg	neg	neg	neg		neg	neg	neg	neg	neg	+					STh	ST only			CFA/I
India	Case	500669	+	neg	neg	neg	neg		neg	neg	neg	neg	neg	+					STh	ST only
India	Case	500687	Negative	neg	neg	+	neg		neg	neg	neg	neg	neg	neg					LT-STh	LT-ST
India	Case	500691	+	neg	neg	neg	neg		neg	neg	neg	neg	neg	+					STh	ST only			neg
India	Control	500745	Negative	+	neg	+	neg		neg	neg	neg	neg	neg	+					LT-STh	LT-ST			CS14
India	Control	500757	+	neg	neg	neg	neg		neg	neg	neg	neg	neg	+					STh	ST only			neg
India	Case	500806	Negative	neg	neg	neg	neg	+	+	neg	neg	neg	neg	neg					LT-STh	LT-ST			neg
India	Case	500811	+	neg	neg	neg	neg		neg	neg	neg	neg	neg	+					STh	ST only			neg
India	Case	500819	Negative	neg	neg	neg	neg	+	+	neg	neg	neg	neg	neg					LT only	LT only			(CS6)
India	Case	500827	Negative	neg	+	+	neg		neg	neg	neg	neg	neg	+					LT-STh	LT-ST			neg
India	Case	500843	Negative	neg	neg	neg	neg		neg	+	neg	neg	neg	neg					LT only	LT only			neg
India	Case	500852	Negative	neg	neg	neg	neg	+	+	neg	neg	neg	neg	neg					LT-STh	LT-ST			neg
India	Case	500883	Negative	neg	neg	neg	neg		neg	neg	neg	neg	neg	neg	neg	Not analyzed			STh	ST only			neg
India	Control	500950	+	neg	neg	neg	neg		neg	neg	neg	neg	neg	neg					STh	ST only			neg
India	Control	500951	Negative	neg	+	+	neg		neg	neg	neg	neg	neg	neg					LT-STh	LT-ST			CFA/I
India	Case	501027	+	neg	neg	neg	neg		neg	neg	neg	neg	neg	+					STh	ST only			neg
India	Case	503021	Negative	+	neg	+	neg		neg	neg	neg	neg	neg	neg					LT-STh	LT-ST			CFA/I
India	Case	503025	Negative	neg	neg	neg	neg	neg	+	neg	neg	neg	neg	+					STh	ST only			CFA/I+CS1+CS2+CS3
India	Case	503045	Negative	neg	neg	neg	neg		neg	neg	neg	neg	neg	neg	neg	neg			LT only	LT only			neg
India	Case	503046	Negative	neg	neg	neg	+		+	neg	neg	neg	neg	neg					STh	ST only			CS17
India	Case	503079	+	neg	neg	neg	neg		neg	neg	neg	neg	neg	+					STh	ST only
India	Control	503111	Negative	neg	neg	neg	neg	+	+	neg	neg	neg	neg	neg					LT-STh	LT-ST			CFA/I
India	Control	503112	Negative	neg	+	+	neg		neg	neg	neg	neg	neg	neg					LT-STh	LT-ST			CS14
India	Control	503190	Negative	neg	neg	neg	neg		neg	neg	neg	neg	neg	+					STh	ST only
India	Case	503210	Negative	neg	neg	neg	neg		neg	neg	neg	neg	neg	neg	neg	Not analyzed			LT-STp	LT-ST	neg	neg	neg
India	Case	503219	Negative	neg	neg	+	neg		neg	neg	neg	neg	neg	+					LT-STh	LT-ST			neg
India	Case	503231	Negative	+	neg	+	neg		neg	neg	neg	neg	neg	+					LT-STh	LT-ST			neg
India	Case	503268	neg	neg	neg	neg	neg		neg	neg	neg	neg	neg	neg					LT only	LT only			CS14
India	Case	503270	+	neg	neg	neg	neg		neg	neg	neg	neg	neg	+					STh	ST only			CS17
India	Case	503284	Negative	neg	neg	neg	neg		neg	neg	neg	neg	neg	neg	neg	Not analyzed			LT-STp	LT-ST	neg	neg	CS14
India	Case	503287	+	neg	neg	neg	neg		neg	neg	neg	neg	neg	+					STh	ST only			CS14
India	Control	503327	Negative	+	neg	+	neg		neg	neg	neg	neg	neg	neg					LT-STh	LT-ST			CS14
India	Control	503372	Negative	neg	neg	neg	neg		neg	neg	neg	neg	neg	neg	neg	neg			LT only	LT only			CS2+CS3
India	Control	503391	Negative	neg	neg	+	neg		neg	neg	neg	neg	neg	+					LT-STh	LT-ST
India	Case	503403	Negative	neg	+	+	neg		neg	neg	neg	neg	neg	neg					LT-STh	LT-ST
India	Case	503418	Negative	neg	neg	neg	neg	+	+	neg	neg	neg	neg	neg					LT-STh	LT-ST
India	Case	503425	Negative	neg	+	+	neg		neg	neg	neg	neg	neg	neg					LT-STh	LT-ST
India	Case	503438	Negative	neg	neg	neg	neg	neg	+	neg	neg	neg	neg	+					LT-STh	LT-ST
India	Case	503440	Negative	neg	neg	neg	neg	+w	+	neg	neg	neg	neg	neg					STh	ST only
India	Case	503441	Negative	neg	neg	neg	neg	+	+	neg	neg	neg	neg	neg					LT-STh	LT-ST			neg
India	Case	503455	Negative	neg	neg	neg	neg	+	+	neg	neg	neg	neg	neg					LT-STh	LT-ST			neg
India	Case	503456	+	neg	neg	neg	neg		neg	neg	neg	neg	neg	+					STh	ST only
India	Case	503460	Negative	neg	neg	neg	neg		neg	neg	neg	neg	neg	neg	neg	neg			LT only	LT only
India	Case	503462	neg	neg	neg	neg	neg		neg	neg	neg	neg	neg	neg	neg	Not analyzed			LT only	LT only
India	Case	503469	Negative	neg	neg	neg	neg		neg	neg	neg	+	neg	neg					STh	ST only
India	Case	503493	Negative	neg	neg	+	neg		neg	neg	neg	neg	neg	+					LT-STh	LT-ST
India	Control	503514	Negative	neg	neg	neg	neg		neg	neg	neg	neg	neg	neg	+	neg			LT only	LT only
India	Control	503532	neg	neg	neg	neg	neg		neg	neg	neg	neg	neg	neg	neg	+			LT only	LT only
India	Control	503568	Negative	neg	neg	neg	neg		neg	neg	neg	neg	neg	neg	neg	+			LT-STp	LT-ST	neg	neg
India	Control	503574	Negative	neg	neg	neg	neg		neg	neg	neg	neg	neg	neg	neg	neg			LT-STp	LT-ST	+	+
India	Case	503601	Negative	neg	neg	neg	neg		neg	neg	neg	neg	neg	neg	neg	neg			STh	ST only			neg
India	Case	503606	Negative	neg	neg	neg	neg	+	+	neg	neg	neg	neg	neg					STh	ST only
India	Case	503613	Negative	neg	neg	neg	neg	+	+	neg	neg	neg	neg	neg					LT-STh	LT-ST			CS5+CS6
India	Case	503644	Negative	neg	neg	neg	neg		neg	neg	neg	neg	neg	neg	neg	Not analyzed			STh	ST only
India	Case	503647	Negative	neg	neg	neg	neg		neg	neg	neg	neg	neg	neg	neg	Not analyzed			STh	ST only
India	Case	503654	Negative	neg	neg	neg	neg		neg	neg	+	neg	neg	neg					LT only	LT only
India	Case	503663	Negative	neg	neg	neg	neg	+w	+	neg	neg	neg	neg	neg					LT only	LT only
India	Case	503673	Negative	neg	neg	neg	neg		neg	neg	neg	+	neg	neg					LT-STh	LT-ST	neg	neg
India	Case	503688	Negative	neg	neg	neg	neg		neg	neg	neg	neg	neg	neg	neg	Not analyzed			LT only	LT only
India	Case	503698	Negative	neg	neg	neg	neg		neg	neg	neg	neg	neg	neg	+	+			LT only	LT only
India	Control	503711	Negative	neg	neg	neg	neg		neg	neg	neg	neg	neg	neg	neg	neg			LT-STp	LT-ST	neg	neg	CS3
India	Control	503728	Negative	neg	neg	neg	+	+	+	neg	neg	neg	neg	neg					STh	ST only
India	Control	503754	Negative	neg	neg	neg	neg		neg	neg	neg	neg	neg	neg	neg	neg			LT-STp	LT-ST	neg	neg
India	Control	503759	Negative	neg	neg	neg	neg		neg	neg	neg	neg	neg	neg	neg	+ w			LT only	LT only
India	Control	503773	Negative	neg	neg	neg	neg		neg	neg	neg	neg	neg	neg	neg	+			LT-STp	LT-ST	neg	neg	CFA/I
India	Control	503792	Negative	neg	neg	neg	neg		neg	neg	neg	neg	neg	+					STh	ST only
India	Case	503806	Negative	neg	neg	neg	neg		neg	neg	neg	+	neg	neg					STh	ST only
India	Case	503809	Negative	neg	neg	neg	neg		neg	neg	neg	neg	neg	neg	neg	neg			STh	ST only			CS7
India	Case	503825	Negative	neg	neg	neg	neg		neg	neg	neg	+	neg	neg					STh	ST only			CS14
India	Case	503829	Negative	neg	neg	neg	neg	neg	+	neg	neg	neg	neg	+					STh	ST only
India	Case	503852	Negative	neg	neg	neg	neg	+	+	neg	neg	neg	neg	neg					LT-STh	LT-ST			CS5+CS6
India	Case	503861	Negative	neg	neg	neg	neg		neg	neg	neg	neg	neg	neg	neg	neg			LT only	LT only			CS7
India	Control	503918	Negative	neg	neg	neg	neg		neg	neg	neg	neg	neg	neg	neg	+			LT only	LT only			CS14
India	Control	503936	+	neg	neg	neg	neg		neg	neg	neg	neg	neg	+					STh	ST only			CS5+CS6
India	Control	503940	Negative	neg	neg	+	neg		neg	neg	neg	neg	neg	+					LT-STh	LT-ST			CS5+CS6
India	Control	503945	Negative	+	neg	+	neg		neg	neg	neg	neg	neg	+					LT-STh	LT-ST			CS5+CS6
India	Control	503955	Negative	neg	neg	neg	neg	neg	+	neg	neg	neg	neg	neg					LT only	LT only			CS7
India	Control	503967	Negative	neg	neg	neg	neg		neg	neg	neg	+	neg	neg					LT only	LT only			CS2+CS3
India	Control	503975	+	neg	neg	neg	neg		neg	neg	neg	neg	neg	+					STh	ST only			CS3
India	Control	503991	Negative	neg	neg	neg	neg		neg	neg	neg	+	neg	neg					LT only	LT only			neg
India	Case	504008	Negative	neg	neg	neg	neg		neg	neg	+	neg	neg	neg					LT-STp	LT-ST	neg	neg	CS1+CS3
India	Case	504026	Negative	neg	neg	neg	neg		neg	neg	neg	neg	neg	neg	neg	neg			LT-STp	LT-ST	neg	neg	CS5+CS6
India	Case	504052	Negative	neg	neg	+	neg		neg	neg	neg	neg	neg	neg					LT-STh	LT-ST			CS6
India	Case	504088	neg	neg	neg	neg	neg		neg	neg	neg	neg	neg	neg	neg	neg			LT only	LT only			CFA/I
India	Case	504100	+	neg	neg	neg	neg		neg	neg	neg	neg	neg	+					STh	ST only			neg
India	Control	504110	Negative	neg	neg	neg	neg		neg	neg	neg	+	neg	neg					LT-STh	LT-ST	neg	neg	CFA/I
India	Control	504117	Negative	+	neg	neg	neg		neg	neg	neg	neg	neg	neg					STh	ST only			neg
India	Control	504135	neg	neg	neg	neg	neg		neg	neg	neg	neg	neg	neg	neg	neg			LT only	LT only			CFA/I
India	Control	504143	Negative	neg	neg	neg	neg		neg	neg	neg	neg	neg	neg	+	+			LT only	LT only			CFA/I
India	Control	504152	Negative	neg	neg	neg	neg		neg	neg	+	neg	neg	neg					LT-STp	LT-ST	+	+	neg
India	Control	504155	Negative	neg	neg	neg	neg		neg	neg	neg	+	neg	neg					STh	ST only			neg
India	Control	504168	Negative	neg	neg	neg	neg		neg	neg	neg	neg	neg	neg	neg	+			LT only	LT only
India	Control	504169	Negative	neg	neg	neg	neg	+	+	neg	neg	neg	neg	neg					LT-STh	LT-ST			neg
India	Control	504171	Negative	neg	neg	neg	neg		neg	neg	neg	neg	neg	neg	neg	neg			LT only	LT only			CFA/I
India	Control	504178	Negative	neg	neg	neg	neg	neg	+	neg	neg	+	neg	neg					LT only	LT only			CS14
India	Control	504187	Negative	neg	neg	neg	neg		neg	neg	neg	neg	neg	neg	neg	+			LT only	LT only			CFA/I
India	Control	504198	Negative	neg	neg	neg	neg	+	+	neg	neg	neg	neg	neg					LT only	LT only			neg
India	Case	504208	neg	neg	+	+	neg		neg	neg	neg	neg	neg	+					LT-STh	LT-ST			neg
India	Case	504211	neg	neg	neg	neg	neg	neg	+	neg	neg	neg	neg	+					STh	ST only			neg
India	Case	504217	neg	neg	neg	neg	neg	+	+	neg	neg	neg	neg	neg					LT-STh	LT-ST			CS14
India	Case	504237	neg	neg	neg	neg	neg	+	+	neg	neg	neg	neg	neg					STh	ST only			CS6
India	Case	504239	+	neg	neg	neg	neg		neg	neg	neg	neg	neg	+					STh	ST only			CS1+CS3
India	Control	504336	Negative	neg	neg	neg	neg		neg	neg	neg	neg	neg	neg	neg	neg			LT only	LT only			CS5+CS6
India	Control	504352	Negative	neg	neg	neg	neg		neg	neg	neg	+	neg	neg					LT-STp	LT-ST			CFA/I
India	Case	504419	neg	neg	neg	neg	neg	+	+	neg	neg	neg	neg	neg					LT-STh	LT-ST			CS7
India	Case	504427	neg	neg	neg	neg	neg	+	+	neg	neg	neg	neg	neg					LT-STh	LT-ST			neg
India	Case	504428	neg	neg	neg	neg	neg	+	+	neg	neg	neg	neg	neg					LT-STh	LT-ST			CS7
India	Case	504430	neg	neg	neg	neg	neg		neg	neg	neg	neg	neg	neg	Not found	Not found			STh	ST only			CS14
India	Case	504445	neg	neg	neg	neg	neg	+	+	neg	neg	neg	neg	neg					LT-STh	LT-ST			CS14
India	Case	504451	neg	+	neg	+	neg		neg	neg	neg	neg	neg	+					LT-STh	LT-ST			CS2+CS3
India	Case	504477	neg	neg	neg	+	neg		neg	neg	neg	neg	neg	+					LT-STh	LT-ST			neg
India	Case	504490	neg	neg	neg	neg	neg		neg	neg	neg	+	neg	neg					STh	ST only
India	Control	504538	Negative	neg	neg	neg	neg		neg	neg	neg	neg	neg	neg	neg	neg			LT only	LT only			neg
India	Control	504580	Negative	neg	neg	neg	neg	neg	+	neg	neg	neg	neg	+					STh	ST only
India	Case	504607	neg	neg	neg	+	neg		neg	neg	neg	neg	neg	+					LT-STh	LT-ST			CS7
India	Case	504613	neg	neg	neg	neg	neg		neg	neg	neg	neg	+	neg					LT only	LT only			CS1+CS3
India	Case	504621	neg	neg	neg	neg	neg		neg	neg	neg	neg	+	neg					LT only	LT only			CS6
India	Case	504643	neg	neg	neg	neg	neg		neg	neg	neg	neg	neg	neg	+	neg			LT only	LT only			neg
India	Case	504650	neg	neg	neg	neg	neg	neg	+	neg	neg	neg	neg	neg					LT only	LT only			CFA/I
India	Case	504662	neg	neg	neg	neg	neg		neg	neg	neg	neg	neg	neg	neg	neg			LT-STp	LT-ST	+	+	CS5+CS6
India	Case	504667	neg	neg	neg	neg	neg	neg	+	neg	neg	neg	neg	neg					LT only	LT only			CS2+CS3
India	Case	504668	neg	neg	neg	neg	neg	neg	+	neg	neg	neg	neg	neg					LT only	LT only			CS17
India	Control	504755	neg	neg	neg	neg	neg	+w	+	neg	neg	neg	neg	neg					LT only	LT only			CS1+CS3
India	Control	504789	neg	neg	neg	neg	neg	neg	+	+	neg	neg	neg	neg					LT only	LT only			neg
India	Case	504838	+	neg	neg	neg	neg		neg	neg	neg	neg	neg	neg					STh	ST only			CS6
India	Case	504848	neg	neg	+	+	neg		neg	neg	neg	neg	neg	+					LT-STh	LT-ST			CFA/I
India	Case	504858	neg	neg	+	+	neg		neg	neg	neg	neg	neg	neg					LT-STh	LT-ST			neg
India	Case	504863	neg	neg	neg	neg	neg		neg	neg	neg	neg	neg	neg	neg	neg			LT only	LT only			CS17
India	Case	504866	+	neg	neg	neg	neg		neg	neg	neg	neg	neg	+					STh	ST only			neg
India	Case	504897	neg	neg	neg	neg	neg	+	+	neg	neg	neg	neg	neg					LT only	LT only			CS17
India	Control	504904	neg	neg	neg	neg	neg	+	+	neg	neg	neg	neg	neg					STh	ST only			CS1+CS3
India	Control	504948	neg	neg	+	+	neg		neg	neg	neg	neg	neg	+					STh	ST only			CS2+CS3
India	Control	504953	neg	neg	neg	neg	neg	neg	+	neg	neg	neg	neg	neg					LT only	LT only			CFA/I
India	Control	504957	neg	neg	+	neg	neg	neg	+	neg	neg	neg	neg	+					STh	ST only			CFA/I
India	Control	504973	neg	neg	+	neg	neg	neg	+	neg	neg	neg	neg	neg					LT only	LT only			neg
India	Control	504992	neg	neg	neg	+	neg		neg	neg	neg	neg	neg	neg					LT only	LT only			CS4+CS6
India	Control	504994	neg	neg	neg	neg	neg		neg	neg	neg	neg	neg	neg	neg	neg			LT-STp	LT-ST	neg	neg	CS1+CS3
India	Control	504996	neg	neg	neg	neg	neg		neg	neg	neg	neg	neg	neg	neg	neg			LT only	LT only			neg
India	Case	505076	neg	+	neg	+	neg		neg	neg	neg	neg	neg	neg					LT-STh	LT-ST			CS7
India	Case	505077	neg	neg	neg	neg	neg		neg	neg	neg	neg	neg	neg	neg	Not analyzed			LT only	LT only			CS1+CS3
India	Control	505142	neg	neg	neg	neg	neg		neg	neg	neg	neg	neg	neg	neg	+			LT only	LT only			CS17
India	Control	505332	neg	neg	neg	neg	neg	neg	+	neg	neg	neg	neg	neg					LT only	LT only			neg
India	Control	505346	neg	neg	neg	neg	neg		neg	neg	neg	neg	neg	neg	neg	+			LT only	LT only			(CS6)
India	Control	505348	neg	neg	neg	neg	neg		neg	neg	neg	neg	neg	neg	neg	+			LT only	LT only			CS7
India	Control	505368	neg	neg	neg	neg	neg		neg	neg	neg	neg	neg	neg	neg	neg			LT-STp	LT-ST	neg	neg	neg
India	Control	505377	neg	neg	neg	neg	neg		neg	neg	+	neg	neg	neg					LT-STp	LT-ST	neg	neg	CS17
India	Control	505546	neg	neg	neg	neg	neg		neg	neg	neg	neg	neg	neg	neg	+ w			LT only	LT only			neg
India	Control	505548	neg	neg	neg	neg	neg		neg	neg	neg	neg	neg	neg	neg	neg			LT only	LT only			CS5+CS6
India	Control	505586	neg	neg	neg	neg	neg		neg	neg	neg	neg	neg	neg	+	neg			LT only	LT only			CS5+CS6
India	Control	505755	neg	neg	neg	neg	neg	neg	+	neg	neg	neg	neg	neg					LT only	LT only			CFA/I
India	Control	505758	neg	neg	neg	neg	neg		neg	neg	neg	neg	neg	neg	neg	neg			LT only	LT only			CS12
India	Control	505759	neg	neg	neg	neg	neg		neg	neg	neg	neg	neg	neg	neg	neg			LT-STp	LT-ST	neg	neg	CS6
India	Control	505966	neg	neg	neg	neg	neg		neg	neg	neg	neg	neg	neg	neg	neg			LT-STp	LT-ST	neg	neg	neg
Bangladesh	Control	600022	Negative	neg	neg	neg	neg		neg	neg	+	neg	neg	neg					LT-STp	LT-ST	neg	neg	CS6
Bangladesh	Case	600035	Negative	neg	neg	neg	neg		neg	neg	neg	neg	neg	neg	neg	Not analyzed			LT-STp	LT-ST	neg	neg	CS6
Bangladesh	Case	600259	Negative	neg	neg	neg	neg		neg	neg	neg	neg	neg	neg	neg	neg			LT only	LT only			CS6
Bangladesh	Control	600298	neg	neg	neg	neg	neg	+	+	neg	neg	neg	neg	+					STh	ST only			CS17
Bangladesh	Case	600337	Negative	+	neg	+	neg		neg	neg	neg	neg	neg	+					LT-STh	LT-ST			CS6
Bangladesh	Control	600363	Negative	neg	neg	neg	neg		neg	neg	neg	neg	neg	neg	neg	+ w			LT-STp	LT-ST	+	+	CS6
Bangladesh	Control	600448	Negative	neg	neg	neg	neg		neg	neg	neg	neg	neg	neg	neg	+			LT only	LT only			neg
Bangladesh	Control	600451	Negative	neg	neg	neg	neg		neg	neg	+	neg	neg	neg					LT-STp	LT-ST	neg	neg	CS17
Bangladesh	Control	600467	Negative	+	neg	+	neg		neg	neg	neg	neg	neg	+					LT-STh	LT-ST			CS2
Bangladesh	Case	600468	neg	neg	neg	neg	neg	neg	+	neg	neg	neg	neg	neg					STh	ST only			CS2+CS3
Bangladesh	Case	600469	Negative	+	neg	+	neg		neg	neg	neg	neg	neg	+					LT-STh	LT-ST			CS5+CS6
Bangladesh	Control	600478	Negative	neg	neg	neg	neg		neg	neg	+	neg	neg	neg					LT-STp	LT-ST	neg	neg	neg
Bangladesh	Control	600485	Negative	neg	+	+	neg		neg	neg	neg	neg	neg	+					LT-STh	LT-ST			neg
Bangladesh	Case	600486	+	neg	neg	neg	neg		neg	neg	neg	neg	neg	+					STh	ST only			neg
Bangladesh	Case	600489	Negative	neg	neg	neg	neg	+	+	neg	neg	neg	neg	neg					LT-STh	LT-ST			CS3
Bangladesh	Control	600494	Negative	neg	neg	neg	neg		neg	neg	neg	neg	neg	neg	neg	neg			LT-STp	LT-ST	+	+	CS5+CS6
Bangladesh	Case	600534	Negative	neg	+	+	neg		neg	neg	neg	neg	neg	+					LT-STh	LT-ST			neg
Bangladesh	Control	600536	Negative	neg	+	+	neg		neg	neg	neg	neg	neg	+					LT-STh	LT-ST			neg
Bangladesh	Control	600548	Negative	neg	neg	neg	neg		neg	neg	neg	neg	neg	neg	neg	neg			STh	ST only			CS2+CS3
Bangladesh	Case	600555	Negative	neg	neg	neg	neg		neg	neg	neg	neg	neg	neg	neg	neg			LT-STp	LT-ST	neg	neg	CS14
Bangladesh	Case	600556	Negative	neg	neg	neg	neg		neg	neg	neg	neg	neg	neg	neg	neg			LT-STp	LT-ST	neg	neg	neg
Bangladesh	Case	600576	Negative	neg	neg	neg	neg		neg	neg	neg	neg	+	neg					STh	ST only			neg
Bangladesh	Case	600577	Negative	neg	neg	neg	neg		neg	neg	neg	neg	neg	neg	neg	neg			STh	ST only			CS1+CS3
Bangladesh	Case	600609	+	neg	neg	neg	neg		neg	neg	neg	neg	neg	+					STh	ST only
Bangladesh	Case	600624	Negative	neg	neg	neg	neg		neg	+	neg	neg	neg	neg					LT only	LT only			CS2+CS3
Bangladesh	Control	600628	neg	neg	neg	neg	neg		neg	neg	neg	neg	neg	neg	neg	+ w			LT-STp	LT-ST	neg	neg	CS2+CS3
Bangladesh	Case	600642	Negative	neg	neg	neg	neg		neg	neg	neg	neg	neg	neg	neg	neg			LT only	LT only			CS14
Bangladesh	Case	600649	Negative	neg	neg	neg	neg		neg	neg	neg	neg	neg	neg	neg	neg			LT only	LT only			neg
Bangladesh	Control	600654	Negative	neg	neg	neg	neg		neg	neg	neg	neg	neg	neg	neg	+			LT-STp	LT-ST	neg	neg	CS6
Bangladesh	Case	600696	Negative	neg	neg	neg	neg		neg	+	+	neg	neg	neg					LT-STp	LT-ST	+	+	neg
Bangladesh	Control	600698	Negative	neg	neg	neg	neg		neg	neg	neg	neg	neg	neg	neg	neg			LT-STp	LT-ST	neg	neg
Bangladesh	Control	600728	Negative	neg	neg	neg	neg	neg	+	neg	neg	neg	neg	neg					LT only	LT only			CS6
Bangladesh	Case	600748	Negative	neg	neg	neg	neg		neg	neg	neg	neg	+	neg					LT only	LT only			CFA/I
Bangladesh	Control	600755	Negative	neg	neg	neg	neg		neg	neg	neg	neg	neg	neg	neg	neg			LT-STp	LT-ST	neg	neg	CFA/I
Bangladesh	Control	600809	Negative	neg	neg	neg	neg		neg	neg	+	neg	neg	neg					LT-STp	LT-ST	neg	neg	CFA/I
Bangladesh	Control	600820	Negative	neg	neg	neg	neg		neg	neg	neg	neg	neg	+					STh	ST only			CS1+CS3
Bangladesh	Case	600880	+	neg	neg	neg	neg		neg	neg	neg	neg	neg	+					STh	ST only			CFA/I
Bangladesh	Case	600920	Negative	neg	neg	neg	neg		neg	neg	neg	neg	neg	neg	neg	neg			LT only	LT only			neg
Bangladesh	Control	600953	Negative	neg	neg	neg	neg		neg	+	+	neg	neg	neg					LT-STp	LT-ST	+	+
Bangladesh	Control	600962	Negative	neg	neg	neg	neg		neg	+	+	neg	neg	neg					LT-STp	LT-ST	neg	neg	CS17
Bangladesh	Case	601009	neg	neg	neg	neg	neg		neg	neg	neg	neg	neg	neg	neg	+			LT only	LT only			(CS5+CS6)
Bangladesh	Control	601015	neg	neg	neg	neg	neg		neg	neg	neg	neg	neg	neg	neg	+			LT only	LT only			CS17
Bangladesh	Case	601028	neg	neg	neg	neg	neg		neg	neg	neg	neg	neg	neg	neg	Not analyzed			LT-STp	LT-ST	neg	neg
Bangladesh	Case	601111	Negative	neg	neg	neg	neg	+	+	neg	neg	neg	neg	+					LT-STp-STh	LT-ST			CS14
Bangladesh	Case	601131	Negative	neg	neg	neg	neg		neg	neg	neg	neg	neg	neg	neg	neg			LT only	LT only			(CS14)?
Bangladesh	Case	601142	Negative	neg	neg	neg	neg		neg	neg	neg	neg	neg	neg	neg	neg			LT only	LT only			neg
Bangladesh	Control	601204	Negative	neg	neg	neg	neg		neg	neg	neg	neg	neg	neg	neg	neg			LT-STp	LT-ST	neg	neg	CS17
Bangladesh	Control	602034	Negative	neg	+	+	+		neg	neg	neg	neg	neg	neg					LT-STh	LT-ST			neg
Bangladesh	Control	602067	Negative	neg	neg	neg	neg		neg	neg	neg	neg	neg	neg	+	neg			LT-STp	LT-ST	neg	neg	CFA/I
Bangladesh	Control	602173	Negative	neg	neg	neg	neg		neg	neg	neg	neg	neg	neg	neg	+			LT-STp	LT-ST	neg	neg	neg
Bangladesh	Case	602174	Negative	neg	+	+	+		neg	neg	neg	neg	neg	+					LT-STh	LT-ST			CFA/I
Bangladesh	Control	602224	Negative	neg	+	+	+		neg	neg	neg	neg	neg	+					LT-STh	LT-ST			CS1+CS3
Bangladesh	Control	602246	Negative	neg	neg	neg	neg		neg	neg	neg	neg	neg	neg	+	neg			LT only	LT only			CFA/I
Bangladesh	Control	602324	Negative	neg	neg	neg	neg		neg	neg	neg	neg	neg	neg	neg	neg			LT only	LT only			CS5+CS6
Bangladesh	Control	602326	Negative	+	neg	+	neg		neg	neg	neg	neg	neg	+					LT-STh	LT-ST			CFA/I
Bangladesh	Case	602354	Negative	neg	neg	neg	neg	+	+	neg	neg	neg	neg	neg					STh	ST only			neg
Bangladesh	Case	602431	Negative	+	neg	+	neg		neg	neg	neg	neg	neg	neg					LT-STh	LT-ST			CS1+CS3
Bangladesh	Control	602436	Negative	neg	neg	neg	neg		neg	neg	neg	neg	neg	neg	neg	+			LT-STp	LT-ST	neg	neg	(CS7)
Bangladesh	Case	602474	+	neg	neg	neg	neg		neg	neg	neg	+	neg	+					STh	ST only			CS5+CS6
Bangladesh	Control	602508	Negative	neg	neg	neg	neg		neg	neg	neg	neg	neg	neg	neg	neg			LT only	LT only			CFA/I
Bangladesh	Case	602556	Negative	neg	neg	neg	neg	neg	+	neg	neg	neg	neg	neg					STh	ST only			CS3
Bangladesh	Case	602600	Negative	neg	neg	neg	neg	+	+	neg	neg	neg	neg	neg					LT-STh	LT-ST			CFA/I
Bangladesh	Case	602601	Negative	neg	neg	neg	neg	neg	+	neg	+	neg	neg	neg					LT-STh	LT-ST			CS1+CS3
Bangladesh	Case	602646	Negative	neg	neg	neg	neg		neg	neg	neg	neg	neg	neg	neg	Not analyzed			LT-STh	LT-ST	neg	neg	CS6?
Bangladesh	Control	602674	Negative	neg	neg	neg	neg		neg	neg	neg	neg	neg	neg	neg	+ w			LT only	LT only			CS4+(CS6)
Bangladesh	Control	602677	+	neg	neg	neg	neg		neg	neg	neg	neg	neg	+					STh	ST only			CFA/I
Bangladesh	Case	602687	Negative	neg	neg	neg	neg		neg	neg	neg	neg	neg	neg	neg	Not analyzed			LT only	LT only			CS5+CS6
Bangladesh	Control	602715	Negative	neg	neg	neg	neg		neg	neg	neg	+	neg	neg					STh	ST only			CS1+CS3
Bangladesh	Case	602720	Negative	neg	neg	neg	neg		neg	neg	neg	neg	neg	neg	neg	Not analyzed			LT-STp	LT-ST			neg
Bangladesh	Control	602726	Negative	neg	neg	neg	neg		neg	neg	neg	neg	neg	neg	neg	neg			LT only	LT only			CS3
Bangladesh	Case	602748	Negative	neg	neg	neg	neg		neg	neg	neg	neg	neg	neg	neg	Not analyzed			STh	ST only			CS1+CS3
Bangladesh	Case	602762	Negative	neg	neg	neg	neg		neg	neg	neg	+	neg	neg					STh	ST only			neg
Bangladesh	Control	602783	Negative	neg	neg	neg	neg		neg	neg	neg	neg	neg	+					STp	ST only			CFA/I
Bangladesh	Case	602784	Negative	neg	neg	neg	neg		neg	neg	+	neg	neg	neg					LT only	LT only			CFA/I
Bangladesh	Case	602809	Negative	neg	neg	neg	neg		neg	neg	neg	neg	neg	neg	neg	neg			LT only	LT only			CS1+CS3
Bangladesh	Control	602815	Negative	neg	neg	neg	neg		neg	neg	neg	neg	+	neg					LT only	LT only			CS3
Bangladesh	Control	602824	Negative	neg	neg	neg	neg		neg	neg	neg	neg	neg	neg	+	neg			LT-STp	LT-ST	neg	neg	CS2+CS3
Bangladesh	Control	602838	Negative	neg	neg	neg	neg		neg	neg	neg	+	neg	neg					STh	ST only			CS5+CS6
Bangladesh	Control	602840	Negative	neg	neg	neg	neg		neg	neg	neg	+	neg	neg					STh	ST only			CS2+CS3
Bangladesh	Control	602954	Negative	neg	neg	neg	neg	neg	+	neg	neg	neg	neg	neg					LT-STp	LT-ST			neg
Bangladesh	Control	603009	Negative	neg	neg	neg	neg		neg	neg	neg	neg	neg	neg	neg	neg			LT-STp	LT-ST	neg	neg	neg
Bangladesh	Control	603010	Negative	neg	neg	neg	neg	neg	+	neg	neg	neg	+	neg					LT only	LT only			CS5+CS6
Bangladesh	Case	603020	Negative	neg	neg	neg	neg		neg	neg	neg	neg	+	neg					LT only	LT only			CS5+CS6
Bangladesh	Case	603030	Negative	neg	neg	neg	neg		neg	neg	neg	neg	neg	neg	neg	Not analyzed			LT-STp	LT-ST	neg	neg	CFA/I
Bangladesh	Control	603031	Negative	+	neg	+	neg		neg	neg	neg	neg	neg	neg					LT-STh	LT-ST			CS14
Bangladesh	Control	603036	Negative	neg	neg	neg	neg		neg	neg	neg	neg	neg	neg	neg	neg			LT-STp	LT-ST	neg	neg	CS3
Bangladesh	Control	603054	Negative	neg	neg	neg	neg		neg	neg	neg	neg	neg	neg	neg	+			LT-STp	LT-ST	neg	neg	CS5+CS6
Bangladesh	Control	603060	Negative	neg	neg	neg	neg		neg	neg	neg	neg	neg	neg	neg	neg			LT-STp	LT-ST	neg	neg	CS5+CS6
Bangladesh	Case	603171	Negative	neg	neg	neg	neg		neg	neg	neg	neg	neg	neg	+	neg			LT-STp	LT-ST	neg	neg	CS7
Bangladesh	Control	603173	Negative	neg	neg	neg	neg	+	+	neg	neg	neg	neg	neg					STh	ST only			neg
Bangladesh	Case	603388	neg	neg	neg	neg	neg		neg	neg	neg	neg	neg	neg	neg	Not analyzed			LT only	LT only			CS4+ CS6
Bangladesh	Case	603393	neg	neg	neg	neg	neg		neg	neg	+	neg	neg	neg					LT-STp	LT-ST	neg	neg	neg
Bangladesh	Control	603616	neg	neg	neg	neg	neg		neg	neg	neg	neg	neg	neg	neg	+			LT-STp	LT-ST	+	+	CS14
Bangladesh	Case	603626	+	neg	neg	neg	neg		neg	neg	neg	neg	neg	+					STh	ST only			CS14
Bangladesh	Case	603672	neg	neg	neg	neg	neg	+	+	neg	neg	neg	neg	neg					LT-STh	LT-ST			neg
Bangladesh	Control	603692	neg	neg	neg	neg	neg	neg	+	+	neg	neg	neg	neg					LT only	LT only			CS5+CS6
Bangladesh	Case	603744	neg	neg	neg	neg	neg	neg	+	neg	neg	neg	neg	neg					STh	ST only			neg
Bangladesh	Control	603762	neg	neg	neg	neg	neg		neg	neg	neg	neg	neg	neg	neg	neg			LT-STp	LT-ST	neg	neg	neg
Bangladesh	Case	603766	neg	neg	neg	neg	neg	neg	+	neg	neg	neg	neg	neg					STh	ST only			CS1+CS3
Bangladesh	Control	603767	neg	neg	neg	neg	neg		neg	neg	neg	neg	neg	neg	neg	neg			LT-STp	LT-ST	neg	neg	CS6
Bangladesh	Control	603779	neg	neg	neg	neg	neg	+	+	neg	neg	neg	neg	neg					LT only	LT only			neg
Bangladesh	Control	603799	+	neg	neg	neg	neg		neg	neg	neg	neg	neg	neg					STh	ST only			CFA/I
Bangladesh	Case	603815	neg	neg	neg	neg	neg	+	+	neg	neg	neg	neg	neg					LT-STh	LT-ST			neg
Bangladesh	Control	603837	neg	neg	neg	neg	neg		neg	neg	neg	neg	neg	neg	neg	neg			LT-STp	LT-ST	neg	neg	CS1+CS3
Bangladesh	Control	603845	neg	neg	neg	neg	neg		neg	neg	neg	neg	neg	neg	neg	neg			LT-STp	LT-ST	neg	neg	CFA/I
Bangladesh	Control	603868	neg	neg	neg	neg	neg		neg	neg	neg	neg	neg	neg	neg	neg			LT-STp	LT-ST	neg	neg	neg
Bangladesh	Control	603903	neg	neg	neg	neg	neg		neg	neg	neg	neg	neg	neg	+	neg			LT only	LT only			CS14
Bangladesh	Control	603927	neg	neg	neg	neg	neg		neg	neg	neg	neg	neg	neg	+	neg			LT only	LT only			CS5+CS6
Bangladesh	Control	603930	neg	neg	neg	neg	neg		neg	neg	neg	neg	neg	neg	+	neg			LT-STp	LT-ST	neg	neg	neg
Bangladesh	Case	603936	neg	neg	neg	neg	neg		neg	neg	neg	neg	neg	neg	neg	Not analyzed			LT-STp	LT-ST	neg	neg	neg
Bangladesh	Case	603937	neg	neg	+	+	neg		neg	neg	neg	neg	neg	+					STh	ST only			CS2+CS3
Bangladesh	Control	604048	neg	neg	neg	neg	neg	neg	+	neg	neg	neg	neg	+					STh	ST only			neg
Bangladesh	Control	604063	neg	+	neg	+	neg		neg	neg	neg	neg	neg	+					LT-STh	LT-ST			CS5+CS6
Bangladesh	Control	604077	neg	neg	neg	neg	neg		neg	neg	neg	neg	neg	neg	neg	neg			LT-STp	LT-ST	neg	neg	CS5+CS6
Bangladesh	Control	604078	neg	neg	neg	neg	neg		neg	neg	neg	neg	neg	neg	+	neg			LT only	LT only			CFA/I
Bangladesh	Control	604109	neg	neg	neg	neg	neg	neg	+	neg	neg	neg	neg	neg					LT only	LT only			neg
Bangladesh	Control	604112	neg	neg	neg	neg	neg	+	+	neg	neg	neg	neg	neg					LT-STh	LT-ST			CS5+CS6
Bangladesh	Case	604113	neg	neg	neg	neg	neg	neg	+	neg	neg	neg	neg	+					LT only	LT only			CS5+CS6
Bangladesh	Control	604129	neg	neg	neg	neg	neg	+	+	neg	neg	neg	+	neg					LT only	LT only			CS5+CS6
Bangladesh	Control	604139	neg	neg	neg	neg	neg	+	+	neg	neg	neg	+	neg					LT only	LT only			neg
Bangladesh	Case	604143	neg	neg	neg	neg	neg	+	+	neg	neg	neg	neg	neg					LT only	LT only			CS5+CS6
Bangladesh	Control	604162	neg	neg	neg	neg	neg		neg	neg	neg	neg	neg	neg	neg	+			LT only	LT only			CS1+CS3
Bangladesh	Control	604191	neg	neg	neg	neg	neg	neg	+	neg	neg	neg	neg	neg					LT only	LT only			CS3
Bangladesh	Control	604195	neg	neg	neg	neg	neg	neg	+	neg	neg	neg	neg	neg					LT only	LT only			CS14
Bangladesh	Control	604196	neg	neg	neg	neg	neg	+	+	neg	neg	neg	neg	neg					LT only	LT only			CS6
Bangladesh	Case	604247	neg	neg	neg	neg	neg		neg	neg	neg	neg	neg	neg	neg	neg			LT only	LT only			CS3
Bangladesh	Case	604254	neg	neg	neg	neg	neg	+	+	neg	neg	neg	neg	neg					LT-STh	LT-ST			CS17
Bangladesh	Control	604262	neg	neg	neg	neg	neg		neg	neg	neg	neg	neg	neg	neg	+			LT only	LT only			CS17
Bangladesh	Control	604284	neg	neg	neg	neg	neg		neg	neg	neg	neg	neg	neg	neg	+ w			LT-STp	LT-ST	neg	neg	neg
Bangladesh	Case	604299	+	neg	neg	neg	neg		neg	neg	neg	neg	neg	+					LT-STh	LT-ST			neg
Bangladesh	Control	604328	neg	neg	neg	neg	neg	+w	+	+	neg	neg	neg	neg					LT only	LT only			neg
Bangladesh	Control	604331	neg	neg	neg	neg	neg		neg	neg	neg	neg	neg	neg	neg	neg			LT only	LT only			neg
Bangladesh	Control	604342	neg	neg	neg	neg	neg	neg	+	neg	neg	neg	neg	neg					LT-STp	LT-ST			CS7
Bangladesh	Control	604488	neg	neg	neg	neg	neg		neg	neg	neg	neg	neg	neg	+	neg			LT-STp	LT-ST	neg	neg	CFA/I
Bangladesh	Control	604514	neg	neg	neg	neg	neg		neg	neg	neg	neg	neg	neg	neg	neg			LT-STp	LT-ST	neg	neg	CS2+CS3
Pakistan	Case	700006	Negative	neg	neg	neg	neg	+	+	neg	neg	neg	neg	neg					LT-STh	LT-ST			CS2+CS3
Pakistan	Case	700007	Negative	neg	neg	neg	neg		neg	neg	+	+	neg	neg					LT-STp	LT-ST	neg	neg
Pakistan	Case	700010	neg	neg	neg	neg	neg		neg	neg	neg	neg	neg	neg	neg	neg			LT only	LT only
Pakistan	Control	700038	Negative	neg	neg	neg	neg		neg	neg	neg	neg	neg	neg	neg	neg			LT only	LT only			neg
Pakistan	Control	700039	Negative	neg	neg	neg	neg		neg	neg	neg	+	neg	neg					LT-STp	LT-ST	+	+	CS2+CS3
Pakistan	Control	700040	Negative	neg	neg	neg	neg		neg	neg	neg	neg	neg	neg	neg	neg			STh	ST only			neg
Pakistan	Case	700041	Negative	neg	neg	neg	neg		neg	neg	neg	+	neg	neg					STh	ST only			neg
Pakistan	Case	700052	Negative	neg	neg	neg	neg	+	+	neg	neg	+	neg	neg					STh	ST only			neg
Pakistan	Case	700056	Negative	neg	neg	neg	neg		neg	neg	neg	+	+	neg					LT only	LT only			neg
Pakistan	Case	700091	Negative	neg	neg	neg	neg	+	+	neg	neg	+	neg	neg					LT-STh	LT-ST
Pakistan	Case	700094	Negative	neg	neg	neg	neg	+	+	neg	neg	neg	neg	neg					LT only	LT only			neg
Pakistan	Case	700096	Negative	neg	+	+	neg		neg	neg	neg	neg	neg	+					LT-STh	LT-ST			neg
Pakistan	Case	700097	+	neg	neg	neg	neg		neg	neg	neg	neg	neg	+					LT-STh	LT-ST			neg
Pakistan	Case	700122	Negative	neg	neg	neg	neg	+	+	neg	neg	+	neg	neg					LT-STh	LT-ST			CS1+CS3
Pakistan	Case	700141	Negative	neg	neg	neg	neg		neg	neg	neg	+	neg	neg					STh	ST only			CS1+CS3
Pakistan	Case	700173	Negative	neg	neg	neg	neg	+	+	neg	neg	+	neg	neg					LT-STh	LT-ST			neg
Pakistan	Case	700179	Negative	neg	neg	neg	neg	+	+	neg	neg	+	neg	neg					STh	ST only			CS1+CS3
Pakistan	Case	700190	Negative	neg	neg	neg	neg		neg	neg	neg	+	neg	neg					LT only	LT only			CS2+CS3
Pakistan	Case	700193	Negative	neg	neg	neg	neg		neg	neg	neg	+	+	neg					LT only	LT only			CFA/I
Pakistan	Control	700195	Negative	+	neg	+	neg		neg	neg	neg	neg	neg	+					LT-STh	LT-ST			CS5+CS6
Pakistan	Control	700202	Negative	neg	neg	neg	neg		neg	neg	neg	+	neg	neg					LT-STp	LT-ST	neg	neg	CS2
Pakistan	Case	700204	Negative	neg	neg	neg	neg		neg	neg	neg	+	neg	neg					STh	ST only			CS2+CS3
Pakistan	Case	700206	+	neg	neg	neg	neg		neg	neg	neg	+	neg	+					STh	ST only			neg
Pakistan	Case	700207	Negative	neg	neg	neg	neg		neg	neg	neg	+	+	neg					LT only	LT only			CFA/I
Pakistan	Case	700211	+	neg	neg	neg	neg		neg	neg	neg	neg	neg	+					STh	ST only			CS7
Pakistan	Control	700212	Negative	neg	neg	neg	neg		neg	neg	neg	neg	neg	neg	neg	neg			LT only	LT only			neg
Pakistan	Control	700221	Negative	neg	neg	neg	neg		neg	neg	+	neg	neg	neg					LT-STp	LT-ST	neg	neg	CS17
Pakistan	Control	700232	Negative	neg	neg	neg	neg	+	+	neg	neg	neg	neg	neg					LT only	LT only			neg
Pakistan	Case	700239	Negative	neg	neg	neg	neg		neg	neg	neg	neg	neg	neg	neg	Not analyzed			STh	ST only			CFA/I
Pakistan	Case	700241	Negative	neg	neg	neg	neg		neg	neg	+	neg	neg	neg					LT only	LT only			neg
Pakistan	Control	700247	Negative	neg	neg	neg	neg		neg	neg	neg	neg	+	neg					LT only	LT only			CS2+CS3
Pakistan	Control	700256	Negative	neg	neg	neg	neg		neg	neg	neg	+	neg	neg					LT only	LT only
Pakistan	Control	700285	Negative	neg	neg	neg	neg		neg	neg	neg	+	neg	neg					STh	ST only			CS2+CS3
Pakistan	Case	700295	Negative	neg	neg	neg	neg		neg	neg	neg	+	neg	neg					STh	ST only			CS1+CS3
Pakistan	Control	700300	Negative	neg	neg	neg	neg		neg	neg	neg	+	neg	neg					STh	ST only			CS5+CS6
Pakistan	Case	700308	Negative	neg	neg	neg	neg	neg	+	+	neg	neg	neg	+					STh	ST only			CS1+CS3
Pakistan	Case	700312	Negative	neg	neg	neg	neg		neg	neg	neg	+	neg	neg					LT-STp	LT-ST	+	+	CFA/I
Pakistan	Case	700324	Negative	neg	neg	neg	neg		neg	neg	neg	neg	neg	neg	neg	neg			LT-STp	LT-ST	neg	neg	neg
Pakistan	Case	700328	Negative	neg	neg	neg	neg		neg	neg	neg	neg	neg	neg	neg	Not analyzed			LT-STp	LT-ST	neg	neg	CS5+CS6
Pakistan	Case	700329	Negative	neg	neg	neg	neg	+	+	neg	neg	+	neg	+					STh	ST only			CS5+CS6
Pakistan	Case	700344	Negative	neg	neg	neg	neg		neg	neg	neg	+	+	neg					LT only	LT only			CFA/I
Pakistan	Case	700360	Negative	neg	neg	neg	neg	neg	+	neg	neg	neg	neg	neg					LT only	LT only			CS14
Pakistan	Control	700371	+	neg	neg	neg	neg		neg	neg	neg	+	neg	neg					STh	ST only			CS14
Pakistan	Case	700377	Negative	neg	neg	neg	neg		neg	neg	neg	neg	neg	neg	neg	Not analyzed			LT only	LT only			neg
Pakistan	Case	700384	+	neg	neg	neg	neg		neg	neg	neg	neg	neg	+					STh	ST only			neg
Pakistan	Case	700387	+	neg	neg	neg	neg		neg	neg	neg	+	neg	+					STh	ST only			CS17
Pakistan	Case	700394	Negative	neg	neg	neg	neg		neg	+	neg	neg	neg	neg					LT only	LT only			CS14
Pakistan	Control	700426	Negative	neg	neg	neg	neg	neg	+	neg	neg	+	neg	neg					LT only	LT only			CS14
Pakistan	Case	700434	Negative	neg	neg	neg	neg		neg	neg	neg	+	neg	neg					STh	ST only			neg
Pakistan	Case	700436	Negative	neg	neg	neg	neg		neg	neg	neg	+	neg	neg					STh	ST only			CS17
Pakistan	Case	700438	+	neg	neg	neg	neg		neg	neg	neg	+	neg	+					STh	ST only			CS17
Pakistan	Case	700475	Negative	neg	neg	neg	neg	+	+	neg	neg	+	neg	neg					LT-STh	LT-ST			CS1+CS3
Pakistan	Case	700483	Negative	neg	neg	neg	neg		neg	neg	neg	neg	neg	neg	neg	neg			LT-STp	LT-ST	neg	neg	CS6
Pakistan	Case	700488	Negative	+	neg	neg	neg		neg	neg	neg	+	neg	neg					STh	ST only			CFA/I
Pakistan	Case	700500	Negative	neg	neg	neg	neg	neg	+	neg	neg	+	neg	neg					STh	ST only			CS5+CS6
Pakistan	Case	700508	Negative	neg	neg	neg	neg	neg	+	neg	neg	+	neg	neg					STh	ST only			CS7
Pakistan	Case	700538	Negative	neg	neg	neg	neg		neg	+	neg	+	neg	+					LT only	LT only			neg
Pakistan	Case	700590	+	neg	neg	neg	neg		neg	neg	neg	+	neg	+					STh	ST only			CS6
Pakistan	Control	700609	Negative	neg	neg	neg	neg		neg	neg	neg	neg	neg	neg	neg	neg			STh	ST only			neg
Pakistan	Case	700622	Negative	neg	neg	neg	neg	neg	+	neg	neg	neg	neg	+					STp	ST only			neg
Pakistan	Control	700653	Negative	neg	neg	neg	neg		neg	neg	+	+	neg	neg					LT-STp	LT-ST	neg	neg	CFA/I
Pakistan	Control	700675	Negative	neg	neg	neg	neg		neg	neg	+	neg	neg	neg					LT-STp	LT-ST	neg	neg	CS2+CS3
Pakistan	Control	700693	Negative	neg	neg	neg	neg	+	+	neg	neg	neg	neg	neg					LT only	LT only			neg
Pakistan	Case	700696	Negative	neg	neg	neg	neg		neg	neg	neg	+	neg	neg					STh	ST only			CS1+CS3
Pakistan	Control	700714	Negative	neg	neg	neg	neg		neg	neg	neg	+	neg	neg					LT only	LT only			neg
Pakistan	Control	700727	Negative	neg	neg	neg	neg	neg	+	neg	neg	neg	neg	neg					LT only	LT only			CS5+CS6
Pakistan	Case	700737	Negative	neg	neg	neg	neg	neg	+	neg	neg	neg	neg	+					STh	ST only			CS8
Pakistan	Case	700740	Negative	neg	neg	neg	neg		neg	+	neg	+	neg	neg					LT only	LT only			CS17
Pakistan	Control	700746	Negative	neg	neg	neg	neg		neg	neg	neg	+	neg	neg					LT only	LT only			CS17
Pakistan	Case	700774	Negative	neg	neg	neg	neg		neg	neg	neg	neg	neg	neg	neg	neg			LT-STp	LT-ST	neg	neg	neg
Pakistan	Control	700775	Negative	neg	neg	neg	neg		neg	+	neg	neg	neg	neg					LT only	LT only			neg
Pakistan	Control	700777	neg	neg	neg	neg	neg		neg	neg	neg	neg	neg	neg	neg	neg			LT-STp	LT-ST	neg	neg	neg
Pakistan	Case	700797	Negative	neg	neg	neg	neg	neg	+	+	neg	+	neg	neg					LT only	LT only			neg
Pakistan	Case	700798	Negative	neg	neg	neg	neg		neg	neg	neg	+	neg	neg					LT only	LT only			CS5+CS6
Pakistan	Control	700824	Negative	neg	neg	neg	neg		neg	neg	neg	neg	neg	neg	neg	neg			LT-STp	LT-ST	+	+	CFA/I
Pakistan	Case	700838	Negative	neg	+	+	neg		neg	neg	neg	neg	neg	+					LT-STh	LT-ST			CS7
Pakistan	Case	700847	+	neg	neg	neg	neg		neg	neg	neg	+	neg	+					STh	ST only			neg
Pakistan	Case	700871	+	neg	neg	neg	neg		neg	neg	neg	neg	neg	+					STh	ST only			CS5+CS6
Pakistan	Control	700874	Negative	neg	neg	neg	neg		neg	neg	neg	+	neg	neg					LT-STp	LT-ST	+	+	CS14
Pakistan	Case	700885	Negative	neg	neg	neg	neg		neg	neg	neg	neg	neg	neg	neg	neg			LT-STp	LT-ST	neg	neg
Pakistan	Control	700900	Negative	neg	neg	neg	neg		neg	neg	neg	neg	neg	neg	neg	neg			LT only	LT only			CS17
Pakistan	Control	700929	Negative	neg	neg	neg	neg	+	+	neg	neg	neg	neg	neg					STp	ST only			CS5+CS6
Pakistan	Control	700944	Negative	neg	neg	neg	neg		neg	neg	neg	neg	neg	neg	neg	neg			LT-STp	LT-ST	+	+	CS8
Pakistan	Case	700949	+	neg	neg	neg	neg		neg	neg	neg	neg	neg	+					STh	ST only			CS2+CS3
Pakistan	Control	700956	Negative	neg	neg	neg	neg		neg	neg	neg	neg	neg	neg	neg	neg			LT-STp	LT-ST	+	+	CFA/I
Pakistan	Case	702003	Negative	neg	neg	neg	neg		neg	+	neg	neg	neg	neg					LT only	LT only			CS5+CS6
Pakistan	Case	702008	Negative	neg	neg	neg	neg		neg	neg	neg	+	neg	neg					STh	ST only			CS14
Pakistan	Case	702034	Negative	neg	neg	neg	neg		neg	neg	neg	+	neg	neg					STh	ST only			CS5+CS6
Pakistan	Control	702047	Negative	neg	neg	neg	neg		neg	neg	neg	+	neg	+					STh	ST only			(CS6)
Pakistan	Case	702052	+	neg	neg	neg	neg		neg	neg	neg	neg	neg	neg					STh	ST only			neg
Pakistan	Case	702078	neg	neg	neg	neg	neg		neg	neg	neg	neg	neg	neg	neg	neg			LT only	LT only			CS17
Pakistan	Case	702091	Negative	neg	neg	neg	neg		neg	neg	neg	neg	neg	neg	neg	neg			LT only	LT only			CS1+CS3
Pakistan	Control	702097	Negative	neg	neg	neg	neg		neg	neg	+	+	neg	neg					LT-STp	LT-ST	neg	neg	neg
Pakistan	Case	702103	Negative	neg	neg	neg	neg		neg	neg	neg	neg	neg	neg	neg	neg			LT-STp	LT-ST	neg	neg	CFA/I
Pakistan	Control	702106	Negative	neg	neg	neg	neg		neg	neg	neg	neg	neg	+					STh	ST only			CS17
Pakistan	Control	702109	Negative	neg	neg	neg	neg		neg	neg	neg	neg	neg	+					LT-STh	LT-ST	neg	neg	CFA/I
Pakistan	Case	702124	Negative	neg	neg	neg	neg	neg	+	neg	neg	neg	neg	+					STh	ST only			neg
Pakistan	Control	702126	Negative	neg	neg	+	neg		neg	neg	neg	neg	neg	+					LT-STh	LT-ST			neg
Pakistan	Control	702127	Negative	neg	neg	neg	neg		neg	neg	+	neg	neg	neg					LT-STp	LT-ST	neg	neg
Pakistan	Control	702190	Negative	neg	neg	neg	neg		neg	neg	neg	+	neg	neg					STh	ST only
Pakistan	Control	702191	Negative	neg	neg	neg	neg		neg	neg	neg	neg	neg	neg	neg	neg			LT only	LT only			neg
Pakistan	Case	702193	neg	neg	neg	neg	neg	+	+	neg	neg	neg	neg	+					STh	ST only			CS14
Pakistan	Control	702195	neg	neg	neg	neg	neg	neg	+	neg	neg	neg	neg	neg					LT-STp	LT-ST			CS14
Pakistan	Case	702213	+	neg	neg	neg	neg		neg	neg	neg	neg	neg	+					STh	ST only			neg
Pakistan	Control	702226	neg	neg	neg	neg	neg		neg	neg	neg	neg	neg	neg	neg	neg			LT only	LT only			neg
Pakistan	Case	702229	Negative	neg	+	+	neg		neg	neg	neg	neg	neg	+					LT-STh	LT-ST			CS17
Pakistan	Case	702231	Negative	neg	neg	neg	neg		neg	neg	neg	neg	+	neg					LT only	LT only			neg
Pakistan	Control	702247	+	neg	neg	neg	neg		neg	neg	neg	neg	neg	+					STh	ST only			CFA/I
Pakistan	Case	702249	neg	neg	neg	neg	neg	neg	+	neg	neg	neg	neg	neg					LT only	LT only			CFA/I
Pakistan	Case	702251	neg	neg	neg	neg	neg		neg	neg	neg	neg	neg	neg	neg	Not analyzed			LT only	LT only			CFA/I
Pakistan	Control	702254	neg	neg	neg	neg	neg	+	+	neg	neg	neg	neg	+					STh	ST only			CS7
Pakistan	Case	702260	neg	neg	neg	neg	neg	+	+	neg	neg	neg	neg	neg					LT-STh	LT-ST			neg
Pakistan	Case	702275	neg	neg	neg	neg	neg		neg	neg	neg	+	neg	neg					STh	ST only			CS14
Pakistan	Control	702279	neg	neg	neg	neg	neg		neg	neg	neg	neg	neg	neg	neg	neg			LT-STp	LT-ST	neg	neg	CS14
Pakistan	Case	702287	neg	neg	neg	neg	neg	neg	+	neg	+	neg	neg	neg					LT only	LT only
Pakistan	Case	702288	+	neg	neg	neg	neg		neg	neg	neg	neg	neg	+					STh	ST only			CS5+CS6
Pakistan	Control	702301	neg	neg	neg	neg	neg	+	+	neg	neg	neg	neg	neg					LT-STh	LT-ST			neg
Pakistan	Case	702331	neg	neg	neg	neg	neg		neg	neg	neg	neg	neg	neg	neg	Not analyzed			STh	ST only			(CS6)
Pakistan	Case	702332	neg	neg	neg	neg	neg		neg	neg	neg	neg	neg	neg	neg	Not analyzed			LT only	LT only			CS6
Pakistan	Case	702349	neg	neg	neg	neg	neg		neg	neg	neg	neg	neg	neg	neg	neg			LT-STp	LT-ST	neg	neg	CS7
Pakistan	Case	702369	neg	neg	neg	neg	neg	+	+	neg	neg	neg	neg	neg					LT-STh	LT-ST			CFA/I
Pakistan	Case	702375	+	neg	neg	neg	neg		neg	neg	neg	neg	neg	+					STh	ST only
Pakistan	Case	702400	neg	neg	neg	neg	neg		neg	neg	neg	neg	neg	neg	neg	neg			LT only	LT only
Pakistan	Control	702404	neg	neg	neg	neg	neg		neg	neg	+	neg	neg	neg					LT-STp	LT-ST	neg	neg
Pakistan	Control	702412	neg	neg	neg	neg	neg		neg	+	neg	neg	neg	neg					LT only	LT only
Pakistan	Control	702438	neg	neg	neg	neg	neg		neg	neg	neg	neg	neg	neg	neg	neg			LT only	LT only
Pakistan	Case	702444	neg	neg	neg	neg	neg		neg	+	neg	neg	neg	neg					LT only	LT only
Pakistan	Control	702473	neg	neg	neg	neg	neg		neg	neg	neg	neg	neg	neg	neg	neg			STh	ST only
Pakistan	Control	702504	neg	neg	neg	neg	neg		neg	+	neg	neg	neg	neg					LT only	LT only
Pakistan	Control	702506	neg	neg	neg	neg	neg	+	+	neg	neg	neg	neg	neg					LT only	LT only
Pakistan	Control	702507	neg	neg	neg	neg	neg		neg	neg	neg	neg	neg	neg	neg	neg			LT-STp	LT-ST	+	+
Pakistan	Case	702509	neg	neg	neg	neg	neg		neg	+	neg	neg	neg	neg					LT only	LT only
Pakistan	Case	702530	neg	neg	neg	neg	neg	+	+	neg	neg	neg	neg	+					STh	ST only
Pakistan	Control	702536	neg	neg	neg	neg	neg		neg	neg	neg	neg	neg	neg	neg	+ w			LT-STp	LT-ST	+	+
Pakistan	Case	702551	neg	neg	neg	neg	neg	+	+	neg	neg	neg	neg	neg					STh	ST only
Pakistan	Case	702554	neg	neg	neg	neg	neg	+	+	neg	neg	neg	neg	neg					LT-STh	LT-ST
Pakistan	Case	702582	neg	neg	neg	neg	+	neg	+	neg	neg	neg	neg	+					STh	ST only
Pakistan	Control	702596	neg	neg	neg	neg	neg	neg	+	neg	neg	neg	neg	+					STh	ST only
Pakistan	Case	702602	neg	neg	neg	neg	neg		neg	neg	neg	neg	neg	neg	neg	neg			LT only	LT only
Pakistan	Case	702613	neg	+	neg	neg	neg	neg	+	neg	neg	neg	neg	neg					LT-STh	LT-ST
Pakistan	Case	702618	neg	neg	neg	neg	neg	neg	+	+	neg	neg	neg	neg					LT only	LT only
Pakistan	Case	702658	neg	neg	neg	neg	neg		neg	neg	neg	neg	neg	neg	+	neg			LT only	LT only
Pakistan	Control	702676	neg	+	neg	+	neg		neg	neg	neg	neg	neg	+					LT-STh	LT-ST
Pakistan	Control	702678	neg	neg	neg	neg	neg		neg	neg	neg	neg	neg	neg	neg	neg			LT-STp	LT-ST	neg	neg
Pakistan	Case	702707	neg	neg	neg	neg	neg		neg	neg	neg	neg	neg	neg	neg	neg			LT only	LT only
Pakistan	Case	702724	neg	neg	neg	neg	+	neg	+	neg	neg	neg	neg	+					LT-STp	LT-ST
Pakistan	Control	702734	neg	+	neg	neg	neg		neg	neg	neg	neg	neg	neg					LT-STh	LT-ST	neg	neg	neg
Pakistan	Case	702737	neg	neg	neg	neg	neg	neg	+	neg	neg	neg	neg	+					STp	ST only			neg
Pakistan	Case	702766	neg	neg	neg	neg	neg		neg	neg	neg	neg	neg	neg	neg	neg			STh	ST only
Pakistan	Case	702782	neg	neg	neg	neg	neg	+	+	neg	neg	neg	neg	neg					STh	ST only
Pakistan	Case	702915	neg	neg	neg	neg	neg	neg	+	neg	neg	neg	neg	+					STh	ST only
Pakistan	Case	702916	neg	neg	neg	neg	neg		neg	neg	neg	neg	neg	neg	neg	neg			LT only	LT only			CFA/I
Pakistan	Case	702947	neg	neg	neg	neg	neg		neg	neg	neg	neg	neg	neg	neg	neg			LT-STp	LT-ST			neg
Pakistan	Case	702963	neg	neg	neg	neg	neg		neg	neg	neg	neg	neg	+					LT only	LT only			CS6
Pakistan	Case	702964	neg	neg	neg	neg	neg		neg	neg	neg	neg	neg	neg	neg	neg			LT only	LT only			neg
Pakistan	Control	703032	neg	neg	neg	neg	neg		neg	neg	neg	neg	neg	neg	neg	neg			LT only	LT only			CS14
Pakistan	Case	703076	neg	+	neg	+	neg		neg	neg	neg	neg	neg	+					LT only	LT only			neg
Pakistan	Control	703092	neg	neg	neg	neg	neg		neg	neg	neg	neg	neg	neg	neg	neg			LT-STp	LT-ST	neg	neg	CFA/I
Pakistan	Case	703098	neg	neg	neg	neg	neg		neg	neg	neg	neg	neg	neg	neg	Not analyzed			LT-STh	LT-ST	neg	neg	CS5+CS6
Pakistan	Case	703127	neg	neg	neg	neg	neg	+	+	neg	neg	neg	neg	neg					LT-STh	LT-ST			CS5+CS6
Pakistan	Control	703136	neg	neg	neg	neg	neg		neg	neg	neg	neg	neg	neg	neg	neg			LT-STp	LT-ST	+	+	CFA/I
Pakistan	Case	703184	+	neg	neg	neg	neg		neg	neg	neg	neg	neg	neg					STh	ST only			CS7
Pakistan	Control	703196	neg	neg	neg	neg	+	neg	+	neg	neg	neg	neg	neg					STh	ST only			CS7
Pakistan	Case	703200	neg	neg	neg	neg	neg		neg	neg	neg	neg	neg	neg	neg	Not analyzed			LT only	LT only			CS7
Pakistan	Case	703206	neg	neg	neg	neg	neg	+	+	+	neg	neg	neg	neg					LT only	LT only			neg
Pakistan	Case	703282	neg	neg	neg	neg	neg		neg	neg	neg	+	neg	neg					STh	ST only			CS7
Pakistan	Case	703293	neg	neg	neg	neg	neg	+	+	neg	neg	neg	neg	neg					LT-STh	LT-ST			CS6
Pakistan	Case	703301	neg	neg	neg	neg	neg		neg	neg	neg	+	neg	neg					STh	ST only			CS5+CS6
Pakistan	Control	703304	neg	neg	neg	neg	neg		neg	neg	neg	neg	neg	neg	neg	neg			LT-STp	LT-ST	neg	neg	CS5+CS6
Pakistan	Case	703322	neg	neg	neg	neg	neg	+	+	neg	neg	neg	neg	neg					LT only	LT only			CS4+CS6
Pakistan	Case	703340	neg	neg	neg	neg	neg	neg	+	neg	neg	neg	+	neg					LT only	LT only			CS6
Pakistan	Case	703348	neg	neg	neg	neg	neg		neg	neg	neg	neg	neg	neg	neg	Not analyzed			STh	ST only			neg
Pakistan	Case	703359	+	neg	neg	neg	neg		neg	neg	neg	neg	neg	neg					STh	ST only			CS7
Pakistan	Case	703363	neg	neg	neg	neg	neg		neg	neg	neg	neg	neg	neg	neg	neg			LT only	LT only			CS1+CS3
Pakistan	Case	703417	+	neg	neg	neg	neg		neg	neg	neg	neg	neg	+					STh	ST only			CS5+CS6
Pakistan	Case	703420	neg	neg	neg	neg	neg		neg	neg	neg	neg	neg	neg	neg	Not analyzed			STh	ST only			CS6
Pakistan	Case	703427	neg	neg	neg	neg	neg		neg	neg	neg	neg	neg	neg	neg	Not analyzed			STh	ST only			CS5+CS6
Pakistan	Control	703482	+	neg	neg	neg	neg		neg	neg	neg	neg	neg	+					STh	ST only			CS6
Pakistan	Control	703483	neg	neg	neg	neg	neg		neg	neg	neg	neg	neg	neg	neg	neg			LT-STp	LT-ST	neg	neg	neg
Pakistan	Control	703484	neg	neg	neg	neg	neg		neg	neg	neg	neg	neg	neg	neg	neg			STh	ST only			CS1+CS3
Pakistan	Case	703487	neg	neg	neg	neg	neg	+	+	neg	neg	neg	neg	neg					LT-STh	LT-ST			CS5+CS6
Pakistan	Case	703491	neg	neg	neg	neg	neg		neg	neg	neg	neg	neg	neg	neg	Not analyzed			STh	ST only			CFA/I
Pakistan	Case	703497	neg	neg	neg	neg	neg		neg	neg	neg	neg	neg	neg	neg	neg			STh	ST only			CS4+CS6
Pakistan	Control	703523	neg	neg	neg	neg	neg		neg	neg	neg	neg	neg	neg	neg	neg			LT only	LT only			CS7
Pakistan	Case	703548	neg	neg	neg	neg	neg		neg	neg	neg	+	neg	neg					STh	ST only			CS14
Pakistan	Control	703557	neg	neg	neg	neg	neg	neg	+	neg	neg	neg	neg	neg					LT only	LT only			CS5+CS6
Pakistan	Case	703559	neg	neg	neg	neg	neg		neg	neg	neg	neg	neg	neg	neg	+			LT only	LT only			CS14
Pakistan	Control	703560	neg	neg	neg	neg	neg		neg	neg	neg	neg	neg	neg	neg	neg			STh	ST only			neg
Pakistan	Case	703595	neg	neg	neg	neg	neg	+	+	neg	neg	neg	neg	neg					STh	ST only			CS17
Pakistan	Control	703598	neg	neg	neg	neg	neg		neg	neg	neg	neg	neg	neg	neg	neg			LT only	LT only			CFA/I
Pakistan	Case	703664	neg	neg	neg	neg	neg	+	+	neg	neg	neg	neg	neg					LT-STh	LT-ST			CFA/I
Pakistan	Control	703715	neg	neg	neg	neg	neg		neg	neg	neg	neg	neg	neg	neg	neg			LT only	LT only			CFA/I
Pakistan	Control	703744	neg	neg	neg	neg	neg		neg	neg	+	neg	neg	neg					LT-STp	LT-ST	neg	neg	CS5+CS6
Pakistan	Control	703760	neg	neg	neg	neg	neg	neg	+	neg	neg	neg	neg	neg					STp	ST only			CS14
Pakistan	Case	703776	neg	neg	neg	neg	neg		neg	neg	neg	neg	neg	neg	neg	neg			STh	ST only			neg
Pakistan	Control	703791	neg	neg	neg	neg	neg	neg	+	neg	neg	neg	neg	neg					STp	ST only			CS5+CS6
Pakistan	Control	703792	neg	neg	neg	neg	neg		neg	neg	neg	neg	neg	neg	neg	neg			LT only	LT only			CS5+CS6
Pakistan	Case	703795	neg	neg	neg	neg	neg	+	+	neg	neg	neg	neg	neg					LT-STh	LT-ST			CS6
Pakistan	Control	703804	neg	neg	neg	neg	neg		neg	neg	neg	neg	neg	neg	neg	neg			STp	ST only			CS6
Pakistan	Control	703852	+	neg	neg	neg	neg		neg	neg	neg	neg	neg	neg					STp	ST only			CS5+CS6
Pakistan	Case	703853	neg	neg	neg	neg	neg		neg	neg	neg	neg	+	neg					LT only	LT only			neg
Pakistan	Control	703858	neg	neg	neg	neg	neg		neg	neg	neg	neg	neg	neg	neg	neg			STp	ST only			CS17 (CS2)
Pakistan	Control	703874	neg	neg	neg	+	neg		neg	neg	neg	neg	neg	neg					LT-STh	LT-ST			CS1+CS3
Pakistan	Case	703928	+	neg	neg	neg	neg		neg	neg	neg	neg	neg	+					STh	ST only			CFA/I
Pakistan	Case	703947	neg	neg	+	+	neg		neg	neg	neg	neg	neg	+					LT-STh	LT-ST			CS2+CS3
Pakistan	Case	703948	neg	neg	neg	+	neg		neg	neg	neg	neg	neg	+					LT-STh	LT-ST			CS1+CS3
Pakistan	Case	703972	neg	neg	neg	neg	neg	+	+	neg	neg	neg	neg	neg					LT-STh	LT-ST			CS5+CS6
Pakistan	Case	704015	neg	neg	neg	neg	+	neg	+	neg	neg	neg	neg	+					STh	ST only			CS4+CS6
Pakistan	Case	704047	neg	neg	neg	neg	neg		neg	neg	neg	neg	+	neg					LT only	LT only			CS17
Pakistan	Case	704074	neg	neg	+	+	neg		neg	neg	neg	neg	neg	+					LT-STh	LT-ST			CS2+CS3
Pakistan	Control	704104	neg	neg	neg	neg	neg	+	+	neg	neg	neg	neg	neg					LT-STh	LT-ST			CS5+CS6
Pakistan	Control	704163	neg	neg	neg	neg	neg	+	+	neg	neg	neg	neg	neg					LT-STh	LT-ST			CS6
Pakistan	Control	704180	neg	neg	neg	neg	neg	+	+	neg	neg	neg	neg	neg					LT-STh	LT-ST			CS5+CS6
Pakistan	Control	704204	neg	+	neg	+	neg		neg	neg	neg	neg	neg	+					LT-STh	LT-ST			CS1+CS3
